# Supplementary material for: (Benzyl isocyanide-κC 1)chlorido(2-chloro-3-dimethyl­amino-1-phenyl­prop-1-en-1-yl-κ2 C 1,N)palladium(II)
Source: Acta Crystallogr Sect E Struct Rep Online. 2012 Dec 8;69(Pt 1):m36. doi: 10.1107/S1600536812049768 (PMC3588341; doi:10.1107/S1600536812049768)
Supplement: Supplementary file 1 [file e-69-00m36-sup1.cif]

##############################################################################
#                                                                            #
# This CIF contains the data in a paper accepted for publication in          #
# Acta Crystallographica Section E. It conforms to the requirements of       #
# Notes for Authors for Acta Crystallographica Section E, and has been       #
# peer reviewed under the auspices of the IUCr Commission on Journals.       #
#                                                                            #
# Full details of the Crystallographic Information File format               #
# are given in the paper "The Crystallographic Information File (CIF):       #
# a New Standard Archive File for Crystallography" by S. R. Hall, F. H.      #
# Allen and I. D. Brown [Acta Cryst. (1991), A47, 655-685].                  #
#                                                                            #
# The current version of the core CIF dictionary is obtainable from          #
# ftp://ftp.iucr.org/pub/cif_core.dic.                                       #
#                                                                            #
# Software is freely available for graphical display of the structure(s)     #
# in this CIF. For information consult the CIF software page                 #
# http://www.iucr.org/resources/cif/software.                                #
#                                                                            #
# This file may be used for bona fide research purposes within the           #
# scientific community so long as proper attribution is given to the journal # 
# article from which it was obtained.                                        #
#                                                                            #
##############################################################################
data_I
_audit_creation_method     'WinGX routine CIF_UPDATE'
_chemical_name_systematic
;
(Benzyl
isocyanide-\k<i>C</i>^1^)chlorido(2-chloro-3-dimethylamino-1-phenylprop-
1-en-1-yl-\k^2^<i>C</i>^1^,<i>N</i>)palladium(II)
;
_chemical_formula_moiety     'C19 H20 Cl2 N2 Pd1'
_chemical_formula_sum     'C19 H20 Cl2 N2 Pd'
_chemical_formula_iupac     '[Pd (C11 H13 Cl N) Cl (C8 H7 N)]'
_chemical_formula_weight     453.67
_symmetry_cell_setting     orthorhombic
_symmetry_space_group_name_H-M     'P 21 21 21'
_symmetry_space_group_name_Hall     'P 2ac 2ab'
loop_
    _symmetry_equiv_pos_as_xyz
    'x, y, z'
    '-x+1/2, -y, z+1/2'
    'x+1/2, -y+1/2, -z'
    '-x, y+1/2, -z+1/2'
_cell_length_a     6.2529(7)
_cell_length_b     11.0931(10)
_cell_length_c     27.640(2)
_cell_angle_alpha     90
_cell_angle_beta     90
_cell_angle_gamma     90
_cell_volume     1917.2(3)
_cell_formula_units_Z     4
_cell_measurement_reflns_used     25
_cell_measurement_theta_min     11.19
_cell_measurement_theta_max     18.22
_cell_measurement_temperature     290(2)
_exptl_crystal_description     prism
_exptl_crystal_colour     yellow
_exptl_crystal_size_max     0.625
_exptl_crystal_size_mid     0.075
_exptl_crystal_size_min     0.05
_exptl_crystal_density_diffrn     1.572
_exptl_crystal_density_method     'not measured'
_exptl_crystal_F_000     912
_exptl_absorpt_coefficient_mu     1.249
_exptl_absorpt_correction_type     psi-scan
_exptl_absorpt_process_details
;
(North <i>et al.</i>, 1968)
;
_exptl_absorpt_correction_T_min     0.871
_exptl_absorpt_correction_T_max     0.9282
_exptl_special_details     ?
_diffrn_ambient_temperature     290(2)
_diffrn_radiation_type     MoK\a
_diffrn_radiation_wavelength     0.71073
_diffrn_radiation_monochromator     graphite
_diffrn_measurement_device_type     'Enraf--Nonius TurboCAD-4'
_diffrn_measurement_method     'non-profiled omega scans'
_diffrn_reflns_number     3421
_diffrn_reflns_av_R_equivalents     0.0189
_diffrn_reflns_theta_min     2.87
_diffrn_reflns_theta_max     29.94
_diffrn_reflns_theta_full     25
_diffrn_measured_fraction_theta_max     0.999
_diffrn_measured_fraction_theta_full     0.998
_diffrn_reflns_limit_h_min     -8
_diffrn_reflns_limit_h_max     1
_diffrn_reflns_limit_k_min     -15
_diffrn_reflns_limit_k_max     0
_diffrn_reflns_limit_l_min     0
_diffrn_reflns_limit_l_max     38
_diffrn_standards_number     3
_diffrn_standards_interval_time     120
_diffrn_standards_decay_%     1
loop_
    _diffrn_standard_refln_index_h
    _diffrn_standard_refln_index_k
    _diffrn_standard_refln_index_l
    -2 -4 -9
    2 -5 -1
    2 1 -12
_refine_special_details
;
Refinement of <i>F</i>^2^ against ALL reflections. The weighted <i>R</i>-factor
<i>wR</i> and goodness of fit <i>S</i> are based on <i>F</i>^2^, conventional
<i>R</i>-factors <i>R</i> are based on <i>F</i>, with <i>F</i> set to zero for
negative <i>F</i>^2^. The threshold expression of <i>F</i>^2^ >
\s(<i>F</i>^2^) is used only for calculating <i>R</i>-factors(gt) <i>etc</i>.
and is not relevant to the choice of reflections for refinement.
<i>R</i>-factors based on <i>F</i>^2^ are statistically about twice as large
as those based on <i>F</i>, and <i>R</i>- factors based on ALL data will be
even larger.
;
_reflns_number_total     3358
_reflns_number_gt     2420
_reflns_threshold_expression     I>2sigma(I)
_refine_ls_structure_factor_coef     Fsqd
_refine_ls_matrix_type     full
_refine_ls_R_factor_all     0.0891
_refine_ls_R_factor_gt     0.0389
_refine_ls_wR_factor_ref     0.0854
_refine_ls_goodness_of_fit_ref     1.029
_refine_ls_restrained_S_all     1.029
_refine_ls_number_reflns     3358
_refine_ls_number_parameters     219
_refine_ls_number_restraints     0
_refine_ls_hydrogen_treatment     constr
_refine_ls_weighting_scheme     calc
_refine_ls_weighting_details
                 'calc w=1/[\s^2^(Fo^2^)+(0.0337P)^2^] where P=(Fo^2^+2Fc^2^)/3'
_atom_sites_solution_hydrogens     geom
_atom_sites_solution_primary     direct
_atom_sites_solution_secondary     difmap
_refine_ls_shift/su_max     0.001
_refine_ls_shift/su_mean     0
_refine_diff_density_max     0.67
_refine_diff_density_min     -1.069
_refine_ls_extinction_method     none
_refine_ls_abs_structure_details     'Flack (1983),  161 Friedel pairs'
_refine_ls_abs_structure_Flack     -0.10(5)
loop_
    _atom_type_symbol
    _atom_type_description
    _atom_type_scat_dispersion_real
    _atom_type_scat_dispersion_imag
    _atom_type_scat_source
    C C 0.0033 0.0016 'International Tables Vol C Tables 4.2.6.8 and 6.1.1.4'
    H H 0 0 'International Tables Vol C Tables 4.2.6.8 and 6.1.1.4'
    N N 0.0061 0.0033 'International Tables Vol C Tables 4.2.6.8 and 6.1.1.4'
    Cl Cl 0.1484 0.1585 'International Tables Vol C Tables 4.2.6.8 and 6.1.1.4'
    Pd Pd -0.9988 1.0072 'International Tables Vol C Tables 4.2.6.8 and 6.1.1.4'
_computing_data_collection     'CAD-4 EXPRESS (Enraf--Nonius, 1994)'
_computing_cell_refinement     'CAD-4 EXPRESS (Enraf--Nonius, 1994)'
_computing_data_reduction     'XCAD4 (Harms & Wocadlo, 1995)'
_computing_structure_solution     'SHELXS97 (Sheldrick, 2008)'
_computing_structure_refinement     'SHELXL97 (Sheldrick, 2008)'
_computing_molecular_graphics
 'ORTEP-3 for Windows (Farrugia, 2012) and Mercury (Macrae <i>et al.</i>, 2008)'
_computing_publication_material     'WinGX (Farrugia, 2012)'
loop_
    _atom_site_type_symbol
    _atom_site_label
    _atom_site_fract_x
    _atom_site_fract_y
    _atom_site_fract_z
    _atom_site_U_iso_or_equiv
    _atom_site_adp_type
    _atom_site_calc_flag
    _atom_site_refinement_flags
    _atom_site_occupancy
    _atom_site_disorder_assembly
    _atom_site_disorder_group
    Pd Pd1 0.69687(7) 0.16519(4) 0.302107(14) 0.03072(10) Uani d . 1 . .
    Cl Cl2 0.1519(3) 0.35671(17) 0.37641(6) 0.0620(5) Uani d . 1 . .
    Cl Cl1 0.9388(3) 0.12673(13) 0.23683(5) 0.0460(4) Uani d . 1 . .
    N N1 0.8931(9) -0.0511(5) 0.35548(17) 0.0432(12) Uani d . 1 . .
    N N2 0.5455(8) 0.3051(4) 0.26417(15) 0.0336(11) Uani d . 1 . .
    C C1 0.8195(11) 0.0332(5) 0.33801(18) 0.0374(13) Uani d . 1 . .
    C C2 0.9749(11) -0.1613(6) 0.3763(2) 0.0584(18) Uani d . 1 . .
    H H2A 1.0798 -0.1418 0.4009 0.07 Uiso calc R 1 . .
    H H2B 1.0462 -0.2078 0.3513 0.07 Uiso calc R 1 . .
    C C3 0.7989(12) -0.2368(5) 0.39854(19) 0.0420(13) Uani d . 1 . .
    C C4 0.6530(14) -0.1880(7) 0.4296(2) 0.062(2) Uani d . 1 . .
    H H4 0.6605 -0.1065 0.4373 0.075 Uiso calc R 1 . .
    C C5 0.4955(16) -0.2581(9) 0.4496(3) 0.084(3) Uani d . 1 . .
    H H5 0.3979 -0.2247 0.4712 0.1 Uiso calc R 1 . .
    C C6 0.4832(18) -0.3770(9) 0.4377(3) 0.087(3) Uani d . 1 . .
    H H6 0.3748 -0.4244 0.4507 0.104 Uiso calc R 1 . .
    C C7 0.6277(17) -0.4276(7) 0.4068(3) 0.082(3) Uani d . 1 . .
    H H7 0.6188 -0.509 0.3991 0.098 Uiso calc R 1 . .
    C C8 0.7869(14) -0.3574(6) 0.3870(2) 0.0608(19) Uani d . 1 . .
    H H8 0.886 -0.3913 0.366 0.073 Uiso calc R 1 . .
    C C9 0.4927(9) 0.2110(5) 0.35497(18) 0.0325(13) Uani d . 1 . .
    C C10 0.4966(9) 0.1640(6) 0.40531(18) 0.0364(12) Uani d . 1 . .
    C C11 0.6694(11) 0.1801(6) 0.43592(19) 0.0458(15) Uani d . 1 . .
    H H11 0.7911 0.2193 0.4247 0.055 Uiso calc R 1 . .
    C C12 0.6627(11) 0.1380(6) 0.4833(2) 0.0514(17) Uani d . 1 . .
    H H12 0.7784 0.1514 0.5037 0.062 Uiso calc R 1 . .
    C C13 0.4896(14) 0.0777(6) 0.4999(2) 0.0551(19) Uani d . 1 . .
    H H13 0.4885 0.0486 0.5314 0.066 Uiso calc R 1 . .
    C C14 0.3175(13) 0.0594(6) 0.4709(2) 0.0538(17) Uani d . 1 . .
    H H14 0.198 0.0186 0.4825 0.065 Uiso calc R 1 . .
    C C15 0.3225(12) 0.1027(5) 0.4235(2) 0.0463(15) Uani d . 1 . .
    H H15 0.2048 0.0898 0.4036 0.056 Uiso calc R 1 . .
    C C16 0.3523(9) 0.2918(5) 0.3399(2) 0.0388(14) Uani d . 1 . .
    C C17 0.3425(9) 0.3377(6) 0.28883(18) 0.0449(14) Uani d . 1 . .
    H H17A 0.2222 0.3018 0.272 0.054 Uiso calc R 1 . .
    H H17B 0.3242 0.4246 0.2888 0.054 Uiso calc R 1 . .
    C C18 0.6951(13) 0.4088(5) 0.2648(2) 0.0585(18) Uani d . 1 . .
    H H18A 0.6372 0.4732 0.2457 0.088 Uiso calc R 1 . .
    H H18B 0.8305 0.3845 0.2517 0.088 Uiso calc R 1 . .
    H H18C 0.7144 0.4359 0.2975 0.088 Uiso calc R 1 . .
    C C19 0.4974(12) 0.2744(6) 0.21329(19) 0.0564(19) Uani d . 1 . .
    H H19A 0.4008 0.2072 0.2123 0.085 Uiso calc R 1 . .
    H H19B 0.6275 0.2535 0.1969 0.085 Uiso calc R 1 . .
    H H19C 0.4327 0.3425 0.1976 0.085 Uiso calc R 1 . .
loop_
    _atom_site_aniso_label
    _atom_site_aniso_U_11
    _atom_site_aniso_U_22
    _atom_site_aniso_U_33
    _atom_site_aniso_U_12
    _atom_site_aniso_U_13
    _atom_site_aniso_U_23
    Pd1 0.02745(18) 0.02875(17) 0.03597(17) -0.0004(2) -0.0021(2) 0.00213(19)
    Cl2 0.0515(11) 0.0667(12) 0.0677(10) 0.0150(10) 0.0197(9) 0.0015(9)
    Cl1 0.0411(9) 0.0440(8) 0.0529(8) 0.0055(7) 0.0090(7) -0.0006(7)
    N1 0.041(3) 0.037(3) 0.052(3) -0.001(3) -0.009(3) 0.008(2)
    N2 0.028(2) 0.033(3) 0.039(2) 0.001(2) -0.001(2) 0.004(2)
    C1 0.038(3) 0.037(3) 0.037(3) -0.011(3) -0.005(3) 0.000(2)
    C2 0.058(4) 0.042(3) 0.075(4) 0.014(4) -0.010(4) 0.017(4)
    C3 0.048(4) 0.033(3) 0.045(3) -0.001(4) -0.006(4) 0.012(2)
    C4 0.074(6) 0.049(4) 0.064(4) 0.004(4) 0.012(4) 0.002(3)
    C5 0.068(6) 0.094(7) 0.088(6) 0.018(6) 0.021(5) 0.027(6)
    C6 0.083(8) 0.073(6) 0.104(7) -0.016(6) 0.001(6) 0.040(5)
    C7 0.109(9) 0.047(4) 0.089(6) -0.018(5) -0.017(6) 0.015(4)
    C8 0.082(5) 0.051(4) 0.049(3) 0.004(5) -0.011(4) -0.002(3)
    C9 0.029(3) 0.031(3) 0.037(3) -0.005(2) -0.001(2) 0.002(2)
    C10 0.035(3) 0.035(3) 0.039(3) -0.006(3) 0.000(2) 0.001(3)
    C11 0.040(4) 0.050(4) 0.047(3) -0.008(4) -0.004(3) -0.001(3)
    C12 0.052(4) 0.059(4) 0.043(3) 0.006(4) -0.014(3) -0.002(3)
    C13 0.077(5) 0.054(4) 0.034(3) -0.001(4) 0.010(4) 0.005(3)
    C14 0.053(4) 0.057(4) 0.052(3) -0.015(4) 0.008(4) 0.012(3)
    C15 0.037(4) 0.053(4) 0.048(3) -0.012(4) -0.001(3) 0.004(3)
    C16 0.030(3) 0.040(3) 0.046(3) -0.003(3) 0.002(3) -0.005(3)
    C17 0.034(3) 0.048(3) 0.053(3) 0.011(3) 0.004(2) 0.003(3)
    C18 0.051(4) 0.034(3) 0.091(5) -0.006(4) -0.009(5) 0.015(3)
    C19 0.056(5) 0.068(5) 0.044(3) 0.006(4) -0.010(3) 0.012(3)
_geom_special_details
;
All e.s.d.'s (except the e.s.d. in the dihedral angle between two l.s. planes)
are estimated using the full covariance matrix. The cell e.s.d.'s are taken
into account individually in the estimation of e.s.d.'s in distances, angles
and torsion angles; correlations between e.s.d.'s in cell parameters are only
used when they are defined by crystal symmetry. An approximate (isotropic)
treatment of cell e.s.d.'s is used for estimating e.s.d.'s involving l.s.
planes.
;
loop_
    _geom_bond_atom_site_label_1
    _geom_bond_atom_site_label_2
    _geom_bond_site_symmetry_2
    _geom_bond_distance
    _geom_bond_publ_flag
    Pd1 C1 . 1.928(6) ?
    Pd1 C9 . 2.006(5) ?
    Pd1 N2 . 2.099(4) ?
    Pd1 Cl1 . 2.3927(15) ?
    Cl2 C16 . 1.762(6) ?
    N1 C1 . 1.148(7) ?
    N1 C2 . 1.445(8) ?
    N2 C19 . 1.478(7) ?
    N2 C18 . 1.483(8) ?
    N2 C17 . 1.485(7) ?
    C2 C3 . 1.513(9) ?
    C2 H2A . 0.97 ?
    C2 H2B . 0.97 ?
    C3 C4 . 1.365(9) ?
    C3 C8 . 1.377(8) ?
    C4 C5 . 1.371(11) ?
    C4 H4 . 0.93 ?
    C5 C6 . 1.363(11) ?
    C5 H5 . 0.93 ?
    C6 C7 . 1.364(12) ?
    C6 H6 . 0.93 ?
    C7 C8 . 1.376(11) ?
    C7 H7 . 0.93 ?
    C8 H8 . 0.93 ?
    C9 C16 . 1.322(8) ?
    C9 C10 . 1.486(7) ?
    C10 C15 . 1.379(8) ?
    C10 C11 . 1.384(8) ?
    C11 C12 . 1.390(8) ?
    C11 H11 . 0.93 ?
    C12 C13 . 1.353(9) ?
    C12 H12 . 0.93 ?
    C13 C14 . 1.357(10) ?
    C13 H13 . 0.93 ?
    C14 C15 . 1.396(7) ?
    C14 H14 . 0.93 ?
    C15 H15 . 0.93 ?
    C16 C17 . 1.503(8) ?
    C17 H17A . 0.97 ?
    C17 H17B . 0.97 ?
    C18 H18A . 0.96 ?
    C18 H18B . 0.96 ?
    C18 H18C . 0.96 ?
    C19 H19A . 0.96 ?
    C19 H19B . 0.96 ?
    C19 H19C . 0.96 ?
loop_
    _geom_angle_atom_site_label_1
    _geom_angle_atom_site_label_2
    _geom_angle_atom_site_label_3
    _geom_angle_site_symmetry_1
    _geom_angle_site_symmetry_3
    _geom_angle
    _geom_angle_publ_flag
    C1 Pd1 C9 . . 94.0(2) ?
    C1 Pd1 N2 . . 176.6(2) ?
    C9 Pd1 N2 . . 83.7(2) ?
    C1 Pd1 Cl1 . . 90.08(18) ?
    C9 Pd1 Cl1 . . 175.44(16) ?
    N2 Pd1 Cl1 . . 92.31(12) ?
    C1 N1 C2 . . 176.5(6) ?
    C19 N2 C18 . . 108.6(5) ?
    C19 N2 C17 . . 108.6(5) ?
    C18 N2 C17 . . 110.1(5) ?
    C19 N2 Pd1 . . 113.4(4) ?
    C18 N2 Pd1 . . 106.5(4) ?
    C17 N2 Pd1 . . 109.7(3) ?
    N1 C1 Pd1 . . 173.8(5) ?
    N1 C2 C3 . . 111.9(5) ?
    N1 C2 H2A . . 109.2 ?
    C3 C2 H2A . . 109.2 ?
    N1 C2 H2B . . 109.2 ?
    C3 C2 H2B . . 109.2 ?
    H2A C2 H2B . . 107.9 ?
    C4 C3 C8 . . 119.6(7) ?
    C4 C3 C2 . . 121.5(6) ?
    C8 C3 C2 . . 118.9(7) ?
    C3 C4 C5 . . 120.6(7) ?
    C3 C4 H4 . . 119.7 ?
    C5 C4 H4 . . 119.7 ?
    C6 C5 C4 . . 119.4(9) ?
    C6 C5 H5 . . 120.3 ?
    C4 C5 H5 . . 120.3 ?
    C5 C6 C7 . . 120.8(9) ?
    C5 C6 H6 . . 119.6 ?
    C7 C6 H6 . . 119.6 ?
    C6 C7 C8 . . 119.7(8) ?
    C6 C7 H7 . . 120.2 ?
    C8 C7 H7 . . 120.2 ?
    C7 C8 C3 . . 119.8(8) ?
    C7 C8 H8 . . 120.1 ?
    C3 C8 H8 . . 120.1 ?
    C16 C9 C10 . . 122.9(5) ?
    C16 C9 Pd1 . . 111.4(4) ?
    C10 C9 Pd1 . . 125.7(4) ?
    C15 C10 C11 . . 117.2(5) ?
    C15 C10 C9 . . 120.1(5) ?
    C11 C10 C9 . . 122.7(5) ?
    C10 C11 C12 . . 120.6(6) ?
    C10 C11 H11 . . 119.7 ?
    C12 C11 H11 . . 119.7 ?
    C13 C12 C11 . . 120.7(6) ?
    C13 C12 H12 . . 119.7 ?
    C11 C12 H12 . . 119.7 ?
    C12 C13 C14 . . 120.6(6) ?
    C12 C13 H13 . . 119.7 ?
    C14 C13 H13 . . 119.7 ?
    C13 C14 C15 . . 119.0(7) ?
    C13 C14 H14 . . 120.5 ?
    C15 C14 H14 . . 120.5 ?
    C10 C15 C14 . . 122.0(7) ?
    C10 C15 H15 . . 119 ?
    C14 C15 H15 . . 119 ?
    C9 C16 C17 . . 123.6(5) ?
    C9 C16 Cl2 . . 124.7(5) ?
    C17 C16 Cl2 . . 111.7(4) ?
    N2 C17 C16 . . 108.3(5) ?
    N2 C17 H17A . . 110 ?
    C16 C17 H17A . . 110 ?
    N2 C17 H17B . . 110 ?
    C16 C17 H17B . . 110 ?
    H17A C17 H17B . . 108.4 ?
    N2 C18 H18A . . 109.5 ?
    N2 C18 H18B . . 109.5 ?
    H18A C18 H18B . . 109.5 ?
    N2 C18 H18C . . 109.5 ?
    H18A C18 H18C . . 109.5 ?
    H18B C18 H18C . . 109.5 ?
    N2 C19 H19A . . 109.5 ?
    N2 C19 H19B . . 109.5 ?
    H19A C19 H19B . . 109.5 ?
    N2 C19 H19C . . 109.5 ?
    H19A C19 H19C . . 109.5 ?
    H19B C19 H19C . . 109.5 ?
loop_
    _geom_torsion_atom_site_label_1
    _geom_torsion_atom_site_label_2
    _geom_torsion_atom_site_label_3
    _geom_torsion_atom_site_label_4
    _geom_torsion_site_symmetry_1
    _geom_torsion_site_symmetry_2
    _geom_torsion_site_symmetry_3
    _geom_torsion_site_symmetry_4
    _geom_torsion
    _geom_torsion_publ_flag
    C1 Pd1 N2 C19 . . . . -90(3) ?
    C9 Pd1 N2 C19 . . . . -136.9(4) ?
    Cl1 Pd1 N2 C19 . . . . 45.2(4) ?
    C1 Pd1 N2 C18 . . . . 151(3) ?
    C9 Pd1 N2 C18 . . . . 103.8(4) ?
    Cl1 Pd1 N2 C18 . . . . -74.1(4) ?
    C1 Pd1 N2 C17 . . . . 32(3) ?
    C9 Pd1 N2 C17 . . . . -15.3(4) ?
    Cl1 Pd1 N2 C17 . . . . 166.8(3) ?
    C2 N1 C1 Pd1 . . . . -56(14) ?
    C9 Pd1 C1 N1 . . . . 142(5) ?
    N2 Pd1 C1 N1 . . . . 95(6) ?
    Cl1 Pd1 C1 N1 . . . . -40(5) ?
    C1 N1 C2 C3 . . . . -42(11) ?
    N1 C2 C3 C4 . . . . -49.3(9) ?
    N1 C2 C3 C8 . . . . 130.8(6) ?
    C8 C3 C4 C5 . . . . 0.3(11) ?
    C2 C3 C4 C5 . . . . -179.6(7) ?
    C3 C4 C5 C6 . . . . -1.0(13) ?
    C4 C5 C6 C7 . . . . 1.2(15) ?
    C5 C6 C7 C8 . . . . -0.7(14) ?
    C6 C7 C8 C3 . . . . -0.1(12) ?
    C4 C3 C8 C7 . . . . 0.2(11) ?
    C2 C3 C8 C7 . . . . -179.8(6) ?
    C1 Pd1 C9 C16 . . . . -170.3(4) ?
    N2 Pd1 C9 C16 . . . . 7.2(4) ?
    Cl1 Pd1 C9 C16 . . . . 35(2) ?
    C1 Pd1 C9 C10 . . . . 10.9(5) ?
    N2 Pd1 C9 C10 . . . . -171.6(5) ?
    Cl1 Pd1 C9 C10 . . . . -144.0(18) ?
    C16 C9 C10 C15 . . . . 61.4(8) ?
    Pd1 C9 C10 C15 . . . . -119.9(6) ?
    C16 C9 C10 C11 . . . . -117.9(7) ?
    Pd1 C9 C10 C11 . . . . 60.8(8) ?
    C15 C10 C11 C12 . . . . -1.5(9) ?
    C9 C10 C11 C12 . . . . 177.8(6) ?
    C10 C11 C12 C13 . . . . 1.8(10) ?
    C11 C12 C13 C14 . . . . -1.3(11) ?
    C12 C13 C14 C15 . . . . 0.6(11) ?
    C11 C10 C15 C14 . . . . 0.8(10) ?
    C9 C10 C15 C14 . . . . -178.6(6) ?
    C13 C14 C15 C10 . . . . -0.3(10) ?
    C10 C9 C16 C17 . . . . -178.3(6) ?
    Pd1 C9 C16 C17 . . . . 2.9(7) ?
    C10 C9 C16 Cl2 . . . . 0.5(8) ?
    Pd1 C9 C16 Cl2 . . . . -178.3(3) ?
    C19 N2 C17 C16 . . . . 143.6(5) ?
    C18 N2 C17 C16 . . . . -97.6(6) ?
    Pd1 N2 C17 C16 . . . . 19.2(6) ?
    C9 C16 C17 N2 . . . . -15.7(8) ?
    Cl2 C16 C17 N2 . . . . 165.4(4) ?
loop_
    _geom_hbond_atom_site_label_D
    _geom_hbond_atom_site_label_H
    _geom_hbond_atom_site_label_A
    _geom_hbond_site_symmetry_A
    _geom_hbond_distance_DH
    _geom_hbond_distance_HA
    _geom_hbond_distance_DA
    _geom_hbond_angle_DHA
    C19 H19B Cl1 . 0.96 2.65 3.275(8) 123
    C17 H17A Cl1 1_455 0.97 2.80 3.729(6) 160
    C4 H4 Cg1 . 0.93 2.76 3.622(8) 155
data_global
_journal_date_recd_electronic     2012-11-12
_journal_date_accepted     2012-12-04
_journal_name_full     'Acta Crystallographica, Section E'
_journal_year     2013
_journal_volume     69
_journal_issue      1
_journal_page_first     m36
_journal_page_last     m36
_journal_paper_category     QM
_journal_paper_doi     10.1107/S1600536812049768
_journal_coeditor_code     SU2529
_publ_contact_author_name     'Ana C. Mafud'
_publ_contact_author_address
;
Instituto de Fisica de Sao Carlos
Av. do Trabalhador Saocarlense, 400
Sao Carlos, SP, Brazil
;
_publ_contact_author_email     'mafud@usp.br'
_publ_contact_author_fax     '551633739874'
_publ_contact_author_phone     '551692062226'
_publ_section_title
;\
(Benzyl
isocyanide-\k<i>C</i>^1^)chlorido(2-chloro-3-dimethylamino-1-phenylprop-1-en-\
1-yl-\k^2^<i>C</i>^1^,<i>N</i>)palladium(II)
;
loop_
    _publ_author_name
    _publ_author_footnote
    _publ_author_address
    'Mafud, Ana C.' .
;
Instituto de Fisica de Sao Carlos
Av. do Trabalhador Saocarlense, 400
Sao Carlos, SP, Brazil
;
    'Oliviera, Milene A. R.' .
;
Instituto de Quimica de Sao Carlos
Av. do Trabalhador Saocarlense, 400
Sao Carlos, SP, Brazil
;
    'Gambardella, Maria T. P.' .
;
Instituto de Quimica de Sao Carlos
Av. do Trabalhador Saocarlense, 400
Sao Carlos, SP, Brazil
;
