# Supplementary material for: (Benzyl isocyanide-κC 1)chlorido(2-chloro-3-dimethyl­amino-1-phenyl­prop-1-en-1-yl-κ2 C 1,N)palladium(II)
Source: Acta Crystallogr Sect E Struct Rep Online. 2012 Dec 8;69(Pt 1):m36. doi: 10.1107/S1600536812049768 (PMC3588341; doi:10.1107/S1600536812049768)
Supplement: Supplementary file 2 [file e-69-00m36-Isup2.hkl]

#
# h,k,l, Fc-squared, Fo-squared, sigma(Fo-squared) and status flag
#
data_I
_shelx_title '    umca5 in P 21 21 21'
_shelx_refln_list_code          4
_shelx_F_calc_maximum      224.35
_exptl_crystal_F_000       912.00
_reflns_d_resolution_high  0.7121
 
loop_
 _symmetry_equiv_pos_as_xyz
 'x, y, z'
 '-x+1/2, -y, z+1/2'
 'x+1/2, -y+1/2, -z'
 '-x, y+1/2, -z+1/2'
 
_cell_length_a     6.2529
_cell_length_b    11.0931
_cell_length_c    27.6403
_cell_angle_alpha  90.000
_cell_angle_beta   90.000
_cell_angle_gamma  90.000
 
_shelx_F_squared_multiplier     1.000
 
loop_
 _refln_index_h
 _refln_index_k
 _refln_index_l
 _refln_F_squared_calc
 _refln_F_squared_meas
 _refln_F_squared_sigma
 _refln_observed_status
   2   0   0     5926.02     6798.97    182.41 o
   4   0   0      223.50      209.80     33.60 o
   6   0   0     3787.00     3603.99    118.50 o
   8   0   0     1228.57     1253.12    102.80 o
   1   1   0    13851.19    15707.58    218.38 o
   2   1   0     7723.84     8595.85    208.70 o
   3   1   0      128.18      138.40     26.48 o
   4   1   0    10148.36    10012.94    227.33 o
   5   1   0       93.93       11.87     92.39 o
   6   1   0     1814.31     1812.77     87.46 o
   7   1   0      321.18      295.62     66.10 o
   8   1   0      144.61       69.20    143.88 o
   0   2   0    32639.64    31813.25    283.02 o
   1   2   0     8949.73     9215.12    129.63 o
   2   2   0       66.66        4.93     55.69 o
   3   2   0    10368.08    11417.25    297.62 o
   4   2   0      807.19      824.40     47.47 o
   5   2   0     6137.78     6390.33    181.68 o
   6   2   0      606.17      783.32     62.81 o
   7   2   0       26.38       11.32     47.84 o
   8   2   0       82.96       93.12    157.94 o
   1   3   0    50332.28    50189.36    698.87 o
   2   3   0       78.59       82.53     22.28 o
   3   3   0      837.40      876.44     41.08 o
   4   3   0      332.21      386.36     42.18 o
   5   3   0      656.00      613.32     52.22 o
   6   3   0      189.43      225.14     45.83 o
   7   3   0     1345.09     1314.66     91.84 o
   8   3   0        0.65       71.21    136.21 o
   0   4   0    32992.45    31650.39    407.36 o
   1   4   0      234.87      236.91     19.99 o
   2   4   0     2332.28     2492.74     65.37 o
   3   4   0     4406.67     4691.32    153.56 o
   4   4   0        4.85       17.71     30.13 o
   5   4   0     4231.04     4151.40    117.77 o
   6   4   0      166.52      119.05     56.06 o
   7   4   0      441.00      375.77     69.75 o
   8   4   0      438.05      445.52     83.26 o
   1   5   0     8265.26     8351.91    172.43 o
   2   5   0     5731.65     5860.82    159.04 o
   3   5   0     2383.68     2398.89     77.24 o
   4   5   0     9012.71     8744.12    248.51 o
   5   5   0      752.50      665.73     62.99 o
   6   5   0     1081.39      914.42     82.17 o
   7   5   0      154.39       87.10     60.62 o
   8   5   0       19.39       25.02    138.95 o
   0   6   0    15104.62    14007.68    339.25 o
   1   6   0       38.13      -15.70     56.60 o
   2   6   0     5093.14     4984.20    161.59 o
   3   6   0      763.60      814.91     46.74 o
   4   6   0       36.34       31.04     33.05 o
   5   6   0      205.10      167.44     52.40 o
   6   6   0      655.77      548.14     72.67 o
   7   6   0       94.03       13.15     68.65 o
   8   6   0      445.11      320.63     80.52 o
   1   7   0     6008.11     5985.16    145.53 o
   2   7   0     2719.16     2765.35     76.51 o
   3   7   0        3.31       35.24     73.40 o
   4   7   0      448.27      489.71     49.12 o
   5   7   0        1.40      -16.25     88.01 o
   6   7   0     1037.46      931.22     85.27 o
   7   7   0      535.01      513.08     83.63 o
   0   8   0      790.13      791.17     46.93 o
   1   8   0     1290.22     1299.69     56.42 o
   2   8   0      791.18      872.60     51.31 o
   3   8   0     2889.05     2995.78     90.75 o
   4   8   0        2.80      -14.97     71.58 o
   5   8   0     1292.57     1438.82     95.50 o
   6   8   0      136.69        0.00    133.47 o
   7   8   0      205.11       48.57    137.31 o
   1   9   0     4762.53     4873.73    134.02 o
   2   9   0      150.63      117.04     38.16 o
   3   9   0     1087.26     1160.92     73.95 o
   4   9   0      518.31      453.01     61.90 o
   5   9   0      126.71      129.82     49.12 o
   6   9   0       47.76      -22.28    132.38 o
   7   9   0      317.13      148.99     72.12 o
   0  10   0     2576.35     2615.99     88.74 o
   1  10   0     1136.05     1100.11     71.21 o
   2  10   0      836.94      762.14     69.20 o
   3  10   0      588.71      562.38     63.36 o
   4  10   0        3.41      -14.61     42.36 o
   5  10   0      593.18      592.33     76.51 o
   6  10   0       82.50      100.61     63.72 o
   1  11   0       10.15      -59.71     59.71 o
   2  11   0     1527.28     1518.98     88.74 o
   3  11   0      394.53      395.86     63.54 o
   4  11   0     1092.21     1060.31     86.18 o
   5  11   0       17.91      -53.86     53.86 o
   6  11   0      449.42      553.07     79.24 o
   0  12   0     1114.33     1132.43     77.24 o
   1  12   0      157.34       53.86    112.11 o
   2  12   0     1439.05     1350.08     91.48 o
   3  12   0      121.22      -40.17    136.21 o
   4  12   0       91.09      118.87     48.93 o
   5  12   0       22.41        0.00    102.98 o
   1  13   0      321.56      212.72     66.46 o
   2  13   0      335.48      333.78     61.53 o
   3  13   0      162.50      316.25     65.37 o
   4  13   0      299.68      383.99     58.06 o
   0  14   0       50.39      150.27     52.59 o
   1  14   0      324.79      286.12     65.37 o
   2  14   0      156.78     -160.68    160.68 o
   3  14   0      180.98      185.51     62.45 o
   1  15   0      610.34      628.48     85.45 o
   2  15   0        9.74       35.61     54.59 o
   1   0   1     5017.02     5455.38     84.69 o
   2   0   1     1850.89     2017.45     63.91 o
   3   0   1     6476.78     6948.33    159.95 o
   4   0   1     1258.46     1389.34     55.14 o
   5   0   1     8291.42     8576.50    241.39 o
   6   0   1       19.08      -49.30     49.30 o
   7   0   1      224.29      257.09     62.99 o
   8   0   1        2.12      -91.84    152.28 o
  -1   1   1     6783.79     7356.79    145.71 o
   1   1   1     6508.07     7187.53    144.25 o
   2   1   1     4232.11     4804.71    115.76 o
   3   1   1     2339.89     2494.38     72.12 o
   4   1   1     3098.19     3188.23     95.50 o
   5   1   1     1450.07     1369.80     65.37 o
   6   1   1      792.65      746.07     66.46 o
   7   1   1      691.12      426.90     76.14 o
   8   1   1      114.29       96.77     67.38 o
  -1   2   1    14474.57    15566.46    233.53 o
   0   2   1    14730.22    15340.23    200.85 o
   1   2   1    14172.30    15230.67    231.16 o
   2   2   1     3979.97     4279.21    112.11 o
   3   2   1     1330.81     1479.90     48.39 o
   4   2   1     1948.78     2041.37     66.28 o
   5   2   1     1824.81     1835.96     74.86 o
   6   2   1       32.02        9.31     43.82 o
   7   2   1      120.79      125.26     58.43 o
   8   2   1      867.71      666.64     96.77 o
  -1   3   1     3455.34     3723.40     97.87 o
   0   3   1     2982.11     3032.66     82.90 o
   1   3   1     3442.68     3611.11     98.05 o
   2   3   1     5035.62     5694.84    136.94 o
   3   3   1     4856.70     5225.40    152.28 o
   4   3   1    12246.40    13671.16    393.12 o
   5   3   1      945.80     1051.91     59.71 o
   6   3   1     1208.76     1231.76     81.80 o
   7   3   1       30.76      -19.35     56.42 o
   8   3   1      242.97      199.39     71.58 o
  -1   4   1     6789.94     6908.34    202.68 o
   0   4   1     4526.95     4060.47    109.01 o
   1   4   1     6646.10     6660.20    198.48 o
   2   4   1     7633.40     8040.04    241.20 o
   3   4   1     4024.76     4132.77    116.49 o
   4   4   1     1363.17     1445.39     60.07 o
   5   4   1     1792.33     1788.85     74.86 o
   6   4   1      135.95     -137.49    137.49 o
   7   4   1      226.45      272.06     59.89 o
   8   4   1      324.43      314.97     76.69 o
  -1   5   1     6598.52     6317.66    151.92 o
   0   5   1     4227.23     3979.76    117.95 o
   1   5   1     6615.41     6959.47    159.04 o
   2   5   1     4062.80     4011.90    109.92 o
   3   5   1      411.94      440.59     39.62 o
   4   5   1     1494.52     1510.76     66.46 o
   5   5   1      318.70      254.71     54.05 o
   6   5   1      483.13      422.88     64.82 o
   7   5   1      395.16      452.64     64.45 o
   8   5   1       50.46       99.88     61.53 o
   0   6   1     2158.46     2303.57     65.37 o
   1   6   1     1053.20     1091.90     44.55 o
   2   6   1     2547.55     2559.38     85.27 o
   3   6   1     3787.77     3894.86    127.27 o
   4   6   1     1251.84     1216.42     61.17 o
   5   6   1     2433.62     2444.72    100.79 o
   6   6   1      306.47      299.81     55.69 o
   7   6   1      615.83      678.51     80.52 o
   8   6   1       47.96      108.64     61.35 o
   0   7   1     1759.04     1729.51     57.70 o
   1   7   1     3726.85     3564.73    115.58 o
   2   7   1      430.13      431.65     39.44 o
   3   7   1     3468.35     3343.43    127.45 o
   4   7   1     1565.22     1629.81     70.85 o
   5   7   1       88.67      127.45     44.19 o
   6   7   1      519.27      560.74     67.74 o
   7   7   1      423.14      420.87     73.58 o
   0   8   1     5117.55     4928.32    141.51 o
   1   8   1     3489.10     3466.31    107.18 o
   2   8   1     3039.87     2811.54    102.98 o
   3   8   1      958.79     1008.45     58.79 o
   4   8   1      522.25      486.79     57.70 o
   5   8   1      508.56      480.03     73.22 o
   6   8   1      197.06      -20.63    173.64 o
   7   8   1      216.18      233.17     64.09 o
   0   9   1        1.64      -12.23     72.12 o
   1   9   1      101.17       89.47     35.42 o
   2   9   1     1847.53     1925.79     75.05 o
   3   9   1      363.73      366.83     50.76 o
   4   9   1     2014.29     2156.59     98.23 o
   5   9   1      302.54      237.00     61.72 o
   6   9   1     1210.43     1204.01     96.04 o
   7   9   1       18.62        0.00    125.81 o
   0  10   1      835.63      750.45     55.14 o
   1  10   1      185.87      187.89     43.46 o
   2  10   1     2006.02     2076.43     87.83 o
   3  10   1      302.52      327.20     53.50 o
   4  10   1      122.99      194.09     49.85 o
   5  10   1      221.54       95.31     63.18 o
   6  10   1      190.97       48.02    147.90 o
   0  11   1      170.56      166.52     44.19 o
   1  11   1      977.13      930.85     67.56 o
   2  11   1      556.61      581.92     64.27 o
   3  11   1      940.91      795.92     75.23 o
   4  11   1      163.37       84.17     58.43 o
   5  11   1       67.39       31.41     59.52 o
   6  11   1      106.77       25.56     70.85 o
   0  12   1        4.35       60.26     42.36 o
   1  12   1      488.70      492.63     64.64 o
   2  12   1      103.54       82.53     50.94 o
   3  12   1     1150.94     1045.15     86.55 o
   4  12   1      157.22       61.72     53.32 o
   5  12   1      606.93      655.69     81.98 o
   0  13   1       67.77       71.76     45.83 o
   1  13   1      917.67      983.80     81.07 o
   2  13   1      273.38      246.32     62.08 o
   3  13   1      317.75      383.26     66.65 o
   4  13   1      108.39        0.00    144.06 o
   0  14   1      434.75      459.77     65.19 o
   1  14   1       82.39      -22.46    132.38 o
   2  14   1      448.38      529.33     78.88 o
   3  14   1       76.97        0.00    146.44 o
   0  15   1       28.87      -49.30    130.74 o
   1  15   1        5.46       64.82     54.96 o
   2  15   1      253.41      290.50     69.02 o
   1   0   2    13349.49    14949.76    178.94 o
   2   0   2     2487.80     2647.94     89.47 o
   3   0   2     2670.21     2851.35     87.83 o
   4   0   2      226.64      262.75     31.22 o
   5   0   2      110.74      -47.11    113.21 o
   6   0   2        4.56       65.37     43.46 o
   7   0   2      187.15      168.17     63.72 o
   8   0   2      853.03      860.37     89.65 o
  -1   1   2    11253.05    12727.35    190.99 o
   1   1   2    11489.61    13036.66    196.10 o
   2   1   2     1477.36     1641.50     51.13 o
   3   1   2     1605.07     1721.47     51.13 o
   4   1   2     4942.21     5118.95    163.97 o
   5   1   2     2645.72     2729.92     86.37 o
   6   1   2     1148.67     1119.28     78.70 o
   7   1   2      536.56      465.24     72.12 o
   8   1   2      240.04      189.35     74.13 o
  -1   2   2    11525.47    12730.27    216.19 o
   0   2   2     8137.46     7931.04    153.01 o
   1   2   2    11091.01    12034.41    211.62 o
   2   2   2      425.79      442.60     29.21 o
   3   2   2     5701.93     6079.01    158.12 o
   4   2   2      712.49      713.57     45.83 o
   5   2   2     1360.30     1418.92     65.19 o
   6   2   2      789.49      733.65     72.85 o
   7   2   2      361.00      266.22     68.29 o
   8   2   2      233.24       60.62     75.23 o
  -1   3   2     8035.29     7986.73    196.29 o
   0   3   2     3834.44     3750.24     92.03 o
   1   3   2     8097.02     7946.56    196.65 o
   2   3   2      573.48      542.30     32.14 o
   3   3   2     1199.33     1300.23     49.12 o
   4   3   2     2766.72     2994.68     86.91 o
   5   3   2       70.60       98.78     37.07 o
   6   3   2      203.91      146.44     54.41 o
   7   3   2      421.58      396.77     71.21 o
   8   3   2      209.53      137.86     73.40 o
  -1   4   2      489.69      504.13     29.94 o
   0   4   2     4789.38     4677.26    114.85 o
   1   4   2      426.48      380.34     28.67 o
   2   4   2     1352.97     1383.49     46.93 o
   3   4   2     5290.31     5837.63    166.71 o
   4   4   2     2971.94     3179.65     92.21 o
   5   4   2     2305.09     2152.39     84.54 o
   6   4   2      941.36      962.26     79.43 o
   7   4   2      444.69      453.01     66.46 o
   8   4   2      298.35      194.09     77.60 o
  -1   5   2     1492.84     1528.47     46.74 o
   0   5   2     6575.48     6367.14    149.36 o
   1   5   2     1438.40     1370.17     46.93 o
   2   5   2      215.14      226.60     26.66 o
   3   5   2     2086.13     2183.61     67.38 o
   4   5   2     3448.31     3496.08    111.02 o
   5   5   2     2120.42     2112.03     91.30 o
   6   5   2      773.46      677.60     71.03 o
   7   5   2      338.02      241.39     70.30 o
   8   5   2      178.44       50.03    176.75 o
   0   6   2     9370.52     8961.76    265.67 o
   1   6   2     2939.15     2739.24     80.34 o
   2   6   2     2885.47     2740.70     78.51 o
   3   6   2     1184.25     1206.75     56.24 o
   4   6   2      378.73      320.81     44.73 o
   5   6   2      106.91      -14.97    109.19 o
   6   6   2      308.30      205.23     61.72 o
   7   6   2      351.24      357.51     68.84 o
   8   6   2      361.40      290.14     83.63 o
   0   7   2        5.21      -24.83     24.83 o
   1   7   2     2771.61     2757.86     89.10 o
   2   7   2     1924.78     1879.05     65.73 o
   3   7   2      261.95      269.87     38.89 o
   4   7   2      446.65      432.56     47.47 o
   5   7   2      846.64      950.57     68.29 o
   6   7   2      795.99      732.37     78.51 o
   7   7   2      215.43       46.38    182.41 o
   0   8   2      191.71      115.40     33.96 o
   1   8   2     1642.94     1688.79     63.72 o
   2   8   2     1010.76      939.80     55.69 o
   3   8   2     1346.52     1291.10     62.81 o
   4   8   2      422.24      410.28     52.22 o
   5   8   2     1126.10     1156.90     85.64 o
   6   8   2      605.44      652.40     77.24 o
   7   8   2      341.94      326.11     79.24 o
   0   9   2     2497.96     2440.70     81.25 o
   1   9   2     2858.67     2706.55     84.17 o
   2   9   2      801.65      767.61     51.13 o
   3   9   2     1095.58     1168.58     71.03 o
   4   9   2      173.59      203.77     49.85 o
   5   9   2       69.08      137.86     48.75 o
   6   9   2      120.96      -44.92    161.59 o
   7   9   2      249.20      303.65     72.31 o
   0  10   2      389.47      375.23     42.36 o
   1  10   2     1052.12     1073.09     67.38 o
   2  10   2      966.18     1050.08     70.30 o
   3  10   2      643.92      639.80     62.99 o
   4  10   2      640.74      667.92     70.48 o
   5  10   2      351.60      448.44     65.19 o
   6  10   2      233.57      206.51     69.75 o
   0  11   2      356.11      343.45     53.50 o
   1  11   2      127.92      137.86     41.63 o
   2  11   2      802.22      785.51     70.48 o
   3  11   2      538.02      509.98     68.65 o
   4  11   2      499.61      517.46     67.01 o
   5  11   2      514.22       67.56    195.01 o
   6  11   2      323.23      390.02     75.05 o
   0  12   2      422.74      383.44     55.69 o
   1  12   2      766.05      767.61     74.13 o
   2  12   2     1384.21     1504.37     90.02 o
   3  12   2      134.52      -40.35    145.16 o
   4  12   2       11.59      -22.09     52.04 o
   5  12   2        2.77     -130.92    130.92 o
   0  13   2       91.95      -39.99    135.30 o
   1  13   2      242.38      333.96     62.26 o
   2  13   2      326.85      284.48     65.92 o
   3  13   2      331.00      334.87     67.01 o
   4  13   2      277.92      187.70     69.20 o
   0  14   2       84.06       44.37    125.26 o
   1  14   2      278.36      264.39     68.47 o
   2  14   2      150.32      148.81     56.24 o
   3  14   2      156.15       48.93    162.14 o
   0  15   2      619.15      598.53     81.44 o
   1  15   2      316.85      235.00     77.24 o
   2  15   2      176.80      290.87     60.62 o
   1   0   3      348.23      381.50     16.97 o
   2   0   3     3234.67     3301.98     99.51 o
   3   0   3     7855.06     8596.40    254.17 o
   4   0   3     3796.28     4337.64    124.16 o
   5   0   3     1931.26     1956.28     75.23 o
   6   0   3     2002.39     2110.57     89.29 o
   7   0   3      166.05       18.81    138.95 o
   8   0   3      164.50       69.20    154.84 o
  -1   1   3    27229.79    29390.08    295.43 o
   0   1   3    18837.60    18827.18    194.28 o
   1   1   3    27882.05    29911.20    300.55 o
   2   1   3     7566.41     7988.92    202.49 o
   3   1   3      474.22      474.19     32.87 o
   4   1   3     2651.92     2813.55     90.02 o
   5   1   3      670.02      685.81     52.59 o
   6   1   3      845.01      802.85     68.11 o
   7   1   3      680.38      602.55     74.13 o
   8   1   3      239.11       69.57    144.61 o
  -1   2   3    21984.80    22307.73    290.32 o
   0   2   3     1477.50     1469.13     40.90 o
   1   2   3    21920.55    22937.12    293.97 o
   2   2   3     1416.77     1512.04     43.82 o
   3   2   3     3760.48     4353.89    110.10 o
   4   2   3      822.36      853.43     49.30 o
   5   2   3      967.16     1078.75     61.53 o
   6   2   3      302.24      223.86     56.06 o
   7   2   3      687.93      733.10     73.58 o
   8   2   3      346.79      369.93     68.11 o
  -1   3   3     8810.42     8989.52    211.62 o
   0   3   3     2366.72     2356.89     79.61 o
   1   3   3     8570.86     8858.42    210.35 o
   2   3   3     1355.32     1464.75     44.00 o
   3   3   3     5825.30     6320.58    168.35 o
   4   3   3     4960.91     5415.84    148.08 o
   5   3   3     3244.44     3358.77     94.76 o
   6   3   3      178.66      124.71     49.30 o
   7   3   3      548.79      558.18     69.57 o
   8   3   3       48.16        0.00    154.47 o
  -1   4   3     9675.49     9504.43    244.85 o
   0   4   3     5577.02     5378.23    125.44 o
   1   4   3     9392.38     9173.94    237.73 o
   2   4   3     9226.80     9792.19    270.05 o
   3   4   3     3307.46     3403.69    108.09 o
   4   4   3     1392.16     1413.99     63.18 o
   5   4   3      701.12      683.62     51.31 o
   6   4   3      497.57      613.14     60.44 o
   7   4   3      163.63      184.97     63.54 o
   8   4   3      188.35      141.14     79.79 o
  -1   5   3     3654.01     3536.61     96.41 o
   0   5   3    11810.57    11208.55    276.44 o
   1   5   3     3668.86     3355.12    116.13 o
   2   5   3     3835.49     3634.66    107.91 o
   3   5   3      136.56      122.52     31.59 o
   4   5   3       15.51      -57.88     85.82 o
   5   5   3      834.44      714.11     66.83 o
   6   5   3      549.41      589.59     65.19 o
   7   5   3      314.96      350.58     62.99 o
   8   5   3      265.39      280.83     70.85 o
   0   6   3     1936.68     1882.15     54.59 o
   1   6   3      843.39      843.21     42.00 o
   2   6   3     2916.62     3055.30     89.47 o
   3   6   3     1801.51     1862.61     68.47 o
   4   6   3     2244.08     2432.85     81.44 o
   5   6   3      542.65      449.17     58.06 o
   6   6   3      786.45      743.15     74.13 o
   7   6   3      123.18       66.46    158.12 o
   8   6   3      156.34      161.05     66.28 o
   0   7   3     5381.56     5398.13    165.61 o
   1   7   3     1326.51     1433.34     51.86 o
   2   7   3     2459.71     2475.57     72.49 o
   3   7   3     2322.84     2279.65     78.51 o
   4   7   3     1071.52     1050.63     59.16 o
   5   7   3      382.25      358.79     54.23 o
   6   7   3      223.39      198.29     61.35 o
   7   7   3      167.26      213.81     60.99 o
   0   8   3     3733.87     3624.07    106.27 o
   1   8   3     4740.11     4790.83    143.52 o
   2   8   3      476.71      480.76     41.63 o
   3   8   3     1023.89      867.13     59.16 o
   4   8   3      508.19      592.69     56.97 o
   5   8   3       65.49      -17.71    113.75 o
   6   8   3      273.31      314.79     66.28 o
   7   8   3      454.57      439.31     84.54 o
   0   9   3       12.53       24.65     27.57 o
   1   9   3      108.63        0.00     81.80 o
   2   9   3     1228.57     1233.40     62.99 o
   3   9   3     1905.52     1863.34     91.30 o
   4   9   3      197.85      285.21     52.04 o
   5   9   3      804.32      838.09     78.88 o
   6   9   3      266.64      148.45     66.65 o
   7   9   3      211.61       51.67     68.84 o
   0  10   3        6.62       28.12     79.61 o
   1  10   3     1330.45     1385.50     74.13 o
   2  10   3      749.87      832.07     60.07 o
   3  10   3     1021.56     1037.85     75.41 o
   4  10   3      510.63      522.94     66.10 o
   5  10   3       98.70       79.24     52.22 o
   6  10   3      123.14      168.53     62.26 o
   0  11   3      795.88      705.90     68.47 o
   1  11   3      546.28      573.34     57.88 o
   2  11   3      880.33      934.32     72.31 o
   3  11   3      575.10      661.71     67.74 o
   4  11   3       29.99        0.00     48.39 o
   5  11   3      102.02        0.00    183.50 o
   6  11   3       71.83       50.58    143.33 o
   0  12   3      136.81      188.80     48.39 o
   1  12   3      257.52      274.98     52.22 o
   2  12   3      536.97      460.50     70.66 o
   3  12   3      277.57      266.77     56.79 o
   4  12   3      783.94      854.89     84.17 o
   5  12   3      189.42      -24.47    131.28 o
   0  13   3      653.36      700.97     77.42 o
   1  13   3      172.17      266.40     49.48 o
   2  13   3      681.95      646.37     76.69 o
   3  13   3      432.11      358.24     71.39 o
   4  13   3       30.76       53.13     52.59 o
   0  14   3       81.55        0.00    133.29 o
   1  14   3      514.70      597.80     72.31 o
   2  14   3      215.76      265.85     56.60 o
   3  14   3       50.67     -122.52    136.58 o
   0  15   3       64.25      -49.66    116.31 o
   1  15   3       33.31      -50.03    146.07 o
   2  15   3      158.51       76.69     66.83 o
   0   0   4      302.94      284.26     13.36 o
   1   0   4    12957.59    13272.01    167.80 o
   2   0   4      391.77      432.74     29.21 o
   3   0   4     4815.80     4978.54    139.86 o
   4   0   4      877.13      899.81     48.75 o
   5   0   4        0.54      -33.78     33.78 o
   6   0   4      191.55      111.38     55.69 o
   7   0   4      862.73      828.96     76.51 o
   8   0   4      383.31      421.79     83.63 o
  -1   1   4     7403.95     7690.56    163.05 o
   0   1   4     2213.33     2046.85     60.07 o
   1   1   4     7569.23     8024.34    171.45 o
   2   1   4     1632.12     1797.61     53.50 o
   3   1   4     5199.78     5390.64    145.89 o
   4   1   4      637.40      758.48     43.82 o
   5   1   4     2953.89     3006.55    100.24 o
   6   1   4      137.73      153.74     49.12 o
   7   1   4      530.66      465.61     68.47 o
   8   1   4      123.93       69.75     76.87 o
  -1   2   4    10949.90    11485.36    219.66 o
   0   2   4       33.04       75.41     21.00 o
   1   2   4    10252.95    10813.24    211.26 o
   2   2   4     9720.57    10269.30    244.12 o
   3   2   4     1056.24     1185.38     45.28 o
   4   2   4     4958.62     5222.29    141.51 o
   5   2   4      421.36      462.69     49.66 o
   6   2   4     1844.26     2112.40     97.69 o
   7   2   4      114.24       38.34    143.52 o
   8   2   4      139.10       94.03    169.63 o
  -1   3   4     2127.15     2185.62     66.46 o
   0   3   4     3669.36     3452.25     93.30 o
   1   3   4     2121.43     2119.52     66.46 o
   2   3   4     7325.02     7507.06    158.85 o
   3   3   4      234.62      209.61     31.95 o
   4   3   4     1927.31     2026.58     69.38 o
   5   3   4      255.09      234.45     43.82 o
   6   3   4      204.97      -32.14    122.52 o
   7   3   4       80.81       31.41     53.86 o
   8   3   4      504.85      363.72     83.44 o
  -1   4   4     5129.05     4997.16    128.18 o
   0   4   4     1334.82     1291.47     39.80 o
   1   4   4     5427.57     5781.57    136.40 o
   2   4   4     4186.99     4198.32    131.28 o
   3   4   4     3517.73     3960.41    116.13 o
   4   4   4     4650.86     5088.09    147.35 o
   5   4   4       26.75       15.70     32.87 o
   6   4   4     1222.64     1143.02     86.00 o
   7   4   4      326.44      319.35     73.58 o
   8   4   4      188.47      141.69     77.42 o
  -1   5   4     1044.83     1000.60     41.45 o
   0   5   4     1874.44     1822.99     54.96 o
   1   5   4      982.21      983.44     39.62 o
   2   5   4     1400.78     1412.53     49.12 o
   3   5   4     6099.34     6392.34    188.07 o
   4   5   4      541.03      579.73     44.37 o
   5   5   4     2815.44     2947.75    106.27 o
   6   5   4       97.06       91.30     44.92 o
   7   5   4      642.36      532.62     77.60 o
   8   5   4      239.22      151.00     79.98 o
   0   6   4        0.98      -31.22     55.14 o
   1   6   4     5871.08     5532.88    162.87 o
   2   6   4      807.26      747.35     45.10 o
   3   6   4     1697.31     1682.94     61.90 o
   4   6   4        0.38      -63.36     94.03 o
   5   6   4       11.35      -30.86    104.62 o
   6   6   4      118.30       85.09     57.15 o
   7   6   4      373.38      386.91     76.69 o
   8   6   4       81.67      145.89     67.19 o
   0   7   4     2032.21     1963.40     61.53 o
   1   7   4      970.46      995.85     47.66 o
   2   7   4     3118.26     3094.56     89.29 o
   3   7   4     3277.90     3319.88     88.92 o
   4   7   4       29.99       27.75     85.27 o
   5   7   4     1539.43     1434.07     88.19 o
   6   7   4      393.95      379.06     62.08 o
   7   7   4      317.43      331.40     66.46 o
   0   8   4        0.09       10.77     25.38 o
   1   8   4      861.97      807.60     47.29 o
   2   8   4     2188.51     2117.33     75.78 o
   3   8   4      250.76      287.58     42.54 o
   4   8   4     1721.81     1650.08     86.73 o
   5   8   4      345.30      364.27     54.59 o
   6   8   4      913.93      849.05     82.17 o
   7   8   4      175.41      264.57     69.02 o
   0   9   4     4097.71     4152.86    125.44 o
   1   9   4      150.03       12.78     89.10 o
   2   9   4     3667.83     3447.69     99.88 o
   3   9   4      620.37      604.38     60.44 o
   4   9   4       44.38     -110.65    110.65 o
   5   9   4       41.73      -38.71    122.15 o
   6   9   4       68.30      -22.64    121.61 o
   7   9   4       30.02       51.86    159.58 o
   0  10   4       89.78      -84.90     98.05 o
   1  10   4     1191.83     1210.40     72.85 o
   2  10   4      592.08      588.67     62.26 o
   3  10   4      167.21      -33.23    126.17 o
   4  10   4     1470.08     1510.58     98.60 o
   5  10   4       73.74       21.00    104.62 o
   6  10   4      397.49      398.41     70.66 o
   0  11   4      117.69       86.00     43.82 o
   1  11   4      122.36       32.32     99.88 o
   2  11   4      160.51       98.78     44.73 o
   3  11   4     1453.11     1501.49     66.94 o
   4  11   4        7.79        0.00     99.15 o
   5  11   4      763.44      635.24     91.11 o
   6  11   4       32.60     -150.46    150.46 o
   0  12   4       39.20      -17.89    105.90 o
   1  12   4     1346.37     1360.31     86.00 o
   2  12   4      365.71      337.61     62.26 o
   3  12   4      271.88      182.77     60.99 o
   4  12   4        3.84     -111.20    123.80 o
   5  12   4        4.34       48.93    151.00 o
   0  13   4      504.58      366.28     75.23 o
   1  13   4       25.75       -4.02     48.57 o
   2  13   4      295.01      193.91     59.89 o
   3  13   4      446.41      530.61     69.38 o
   4  13   4       24.23      -48.39    128.18 o
   0  14   4       22.69        0.00    109.19 o
   1  14   4      201.50      194.09     66.46 o
   2  14   4      156.79      182.59     60.07 o
   3  14   4       15.43      -73.77    112.84 o
   0  15   4      600.10      622.09     88.56 o
   1  15   4       12.33     -130.74    130.74 o
   2  15   4      320.02      261.84     74.86 o
   1   0   5     8935.87     9052.61    129.31 o
   2   0   5     3734.51     4223.70    110.47 o
   3   0   5     3088.05     3452.80     97.14 o
   4   0   5     3870.43     4067.40    124.53 o
   5   0   5      254.22      224.04     41.27 o
   6   0   5     4574.58     4703.55    160.32 o
   7   0   5      136.32       87.28     55.69 o
   8   0   5      382.00      288.86     81.80 o
  -1   1   5     5379.61     5499.65    146.07 o
   0   1   5    28462.69    26715.85    276.08 o
   1   1   5     5490.12     5800.01    154.29 o
   2   1   5    15894.74    14856.18    290.32 o
   3   1   5     2137.31     2363.64     65.92 o
   4   1   5      600.34      657.69     42.54 o
   5   1   5      796.54      853.80     56.06 o
   6   1   5      548.94      524.22     61.90 o
   7   1   5      447.91      419.23     64.82 o
   8   1   5      649.89      523.67     85.45 o
  -1   2   5     9494.75     9431.21    206.51 o
   0   2   5     9634.33     9643.01    191.17 o
   1   2   5     9408.93     9200.41    202.86 o
   2   2   5     2942.38     3064.25    100.24 o
   3   2   5     4908.07     5239.28    153.19 o
   4   2   5     1777.64     1760.91     64.64 o
   5   2   5      111.66      101.89     34.87 o
   6   2   5     1090.72     1164.20     77.78 o
   7   2   5      554.48      509.80     72.12 o
   8   2   5       66.61       61.53     65.73 o
  -1   3   5      630.67      640.71     31.22 o
   0   3   5     1273.92     1385.32     37.80 o
   1   3   5      592.22      571.33     31.22 o
   2   3   5      234.17      254.71     29.76 o
   3   3   5     3372.81     3627.18    106.45 o
   4   3   5      547.53      612.78     42.91 o
   5   3   5     3413.44     3465.40     99.88 o
   6   3   5      231.99      -48.57    145.89 o
   7   3   5     1467.60     1499.99     99.15 o
   8   3   5       28.78       72.12    125.08 o
  -1   4   5    13129.53    12437.03    278.27 o
   0   4   5      215.47      236.27     24.28 o
   1   4   5    13171.71    13278.04    288.68 o
   2   4   5     1376.20     1354.28     47.29 o
   3   4   5     2860.09     2936.07     89.10 o
   4   4   5      728.00      757.02     51.49 o
   5   4   5      138.85      133.29     36.70 o
   6   4   5      841.28      989.46     75.23 o
   7   4   5      725.21      727.81     80.16 o
   8   4   5       77.60       49.12     66.65 o
  -1   5   5      849.57      843.75     38.71 o
   0   5   5     4445.95     4103.92    125.08 o
   1   5   5      797.70      811.44     38.34 o
   2   5   5     5005.60     4661.37    147.17 o
   3   5   5     1931.51     2029.14     66.65 o
   4   5   5      461.71      517.46     43.64 o
   5   5   5      964.05      851.79     71.21 o
   6   5   5      205.12      279.18     49.12 o
   7   5   5      240.30      303.65     57.52 o
   8   5   5      366.09      298.35     81.98 o
   0   6   5     2683.10     2622.56     69.38 o
   1   6   5      198.17      215.82     27.94 o
   2   6   5     2738.21     2742.34     86.91 o
   3   6   5       70.05       43.46     31.77 o
   4   6   5     2396.37     2473.56     83.08 o
   5   6   5       33.39        0.00     85.09 o
   6   6   5     1851.13     1855.49    104.99 o
   7   6   5       30.61        4.38     56.06 o
   8   6   5      215.12      104.81    165.61 o
   0   7   5     7865.63     7750.64    200.85 o
   1   7   5      193.32      169.08     29.03 o
   2   7   5     2947.31     2866.50     86.91 o
   3   7   5      424.37      368.10     45.47 o
   4   7   5      407.33      466.34     53.32 o
   5   7   5      383.48      363.72     61.17 o
   6   7   5      244.14      267.50     58.79 o
   7   7   5      328.69      276.81     73.40 o
   0   8   5      217.69      194.82     32.14 o
   1   8   5     3690.90     3593.40    109.74 o
   2   8   5      287.23      339.80     42.18 o
   3   8   5      803.26      882.28     54.41 o
   4   8   5      402.28      319.72     65.00 o
   5   8   5       84.10       57.52     45.47 o
   6   8   5      118.58      121.42     55.14 o
   7   8   5      373.85      334.69     82.90 o
   0   9   5       69.70       50.21     90.57 o
   1   9   5      195.00      222.76     36.52 o
   2   9   5      515.05      460.68     49.12 o
   3   9   5     2385.03     2507.53     96.77 o
   4   9   5       52.83       33.96     75.96 o
   5   9   5     1421.59     1306.44     92.76 o
   6   9   5        3.65       13.69     53.86 o
   7   9   5      367.42      317.34     80.71 o
   0  10   5      277.34      254.35     42.54 o
   1  10   5     1900.08     1885.62     86.00 o
   2  10   5      200.05      137.67     44.00 o
   3  10   5      321.59      327.20     50.03 o
   4  10   5      422.99      323.00     63.36 o
   5  10   5        1.65        4.20     51.67 o
   6  10   5      283.91      224.04     68.84 o
   0  11   5     2902.56     2802.96    109.74 o
   1  11   5       13.47      -19.54     38.34 o
   2  11   5     1338.46     1365.05     81.98 o
   3  11   5      240.50      184.78     60.26 o
   4  11   5      120.20       85.45     55.87 o
   5  11   5      135.66      114.12     66.28 o
   6  11   5       77.32       66.46     66.46 o
   0  12   5      165.55       90.20     46.01 o
   1  12   5       97.57     -109.92    118.68 o
   2  12   5      457.63      454.47     60.44 o
   3  12   5       53.65       53.13     47.11 o
   4  12   5     1233.86     1274.67     96.41 o
   5  12   5        8.38      -73.77    141.33 o
   0  13   5      981.17     1141.93     85.82 o
   1  13   5      127.60       77.60     50.21 o
   2  13   5      420.38      323.55     68.84 o
   3  13   5      285.11      244.12     72.67 o
   4  13   5       70.66       34.14     69.75 o
   0  14   5       79.37       31.41     57.33 o
   1  14   5      876.03      884.84     97.14 o
   2  14   5       98.99      103.53     57.33 o
   3  14   5      140.88      178.03     58.06 o
   0  15   5       22.90       14.97     56.79 o
   1  15   5       37.34      -25.20    121.24 o
   2  15   5       12.47       20.63     51.49 o
   0   0   6     3351.47     3256.29     55.26 o
   1   0   6    15624.92    15579.60    211.62 o
   2   0   6     3189.91     3228.03     99.33 o
   3   0   6     3718.84     3932.83    128.00 o
   4   0   6       49.91       19.17     82.53 o
   5   0   6      757.74      721.78     53.13 o
   6   0   6      203.92      224.40     55.51 o
   7   0   6      826.85      692.02     70.85 o
   8   0   6        0.17       23.37    130.55 o
  -1   1   6     4642.62     4459.25    101.34 o
   0   1   6     5210.74     5149.26    137.86 o
   1   1   6     5002.27     5295.15    108.64 o
   2   1   6    10706.03    11288.71    262.02 o
   3   1   6    17610.63    19634.96    393.48 o
   4   1   6      154.97      174.37     29.58 o
   5   1   6     2026.29     2070.22     76.69 o
   6   1   6      607.77      595.25     63.18 o
   7   1   6      658.01      453.19     76.87 o
   8   1   6      190.93       94.03    148.81 o
  -1   2   6    10860.88    10943.43    228.97 o
   0   2   6      669.80      694.76     29.94 o
   1   2   6    10770.55    10317.32    226.23 o
   2   2   6    11870.43    12972.20    285.57 o
   3   2   6      241.73      247.05     29.03 o
   4   2   6     6303.92     6444.93    195.74 o
   5   2   6      250.21      324.28     40.17 o
   6   2   6     1131.33     1197.98     75.96 o
   7   2   6      521.49      420.33     73.22 o
   8   2   6       37.32      -47.47    161.23 o
  -1   3   6     3433.31     3217.26    100.24 o
   0   3   6    19274.07    18522.43    306.39 o
   1   3   6     3630.76     3455.18    104.26 o
   2   3   6    20114.71    20706.77    382.71 o
   3   3   6     1601.14     1649.35     56.06 o
   4   3   6      345.29      328.12     39.26 o
   5   3   6      323.61      300.91     44.73 o
   6   3   6      669.73      710.46     67.19 o
   7   3   6       59.85       23.92     57.70 o
   8   3   6      463.40      453.37     80.71 o
  -1   4   6     6538.64     6766.29    151.37 o
   0   4   6     2070.34     2022.93     69.75 o
   1   4   6     6504.10     6302.87    148.81 o
   2   4   6     9006.11     9398.71    270.78 o
   3   4   6     1741.64     1860.97     61.53 o
   4   4   6     5692.40     5652.48    194.46 o
   5   4   6     1014.34      984.53     59.16 o
   6   4   6      790.88      685.08     71.58 o
   7   4   6      277.93      253.98     59.71 o
   8   4   6       70.17      108.64     64.82 o
  -1   5   6     4476.88     4295.46    133.66 o
   0   5   6     1841.98     1682.21     50.21 o
   1   5   6     4634.97     4336.00    135.48 o
   2   5   6     2406.48     2423.72     65.19 o
   3   5   6     6721.35     6846.26    199.57 o
   4   5   6      473.39      438.77     44.37 o
   5   5   6     1898.54     1910.45     87.83 o
   6   5   6      515.97      531.16     68.11 o
   7   5   6      287.72      305.84     66.65 o
   8   5   6      102.68       71.21     66.28 o
   0   6   6     1079.16     1080.94     46.20 o
   1   6   6    10481.37    10463.58    312.23 o
   2   6   6     4163.60     4158.52    124.16 o
   3   6   6     1280.25     1285.81     57.15 o
   4   6   6       40.41       25.93     33.96 o
   5   6   6      197.27      197.93     48.39 o
   6   6   6       41.14       56.06    133.66 o
   7   6   6      420.66      328.66     74.86 o
   0   7   6     3568.05     3576.60    102.25 o
   1   7   6      494.16      446.07     36.88 o
   2   7   6     2501.49     2507.16     82.71 o
   3   7   6     3109.03     3230.22     90.93 o
   4   7   6      583.01      530.79     54.96 o
   5   7   6     1767.45     1616.66     92.57 o
   6   7   6      202.54      273.52     59.52 o
   7   7   6      185.69      259.64     59.16 o
   0   8   6     1212.58     1249.47     58.06 o
   1   8   6      668.12      726.53     49.30 o
   2   8   6     3043.57     3174.35     97.87 o
   3   8   6      863.30      878.99     56.42 o
   4   8   6     3169.15     3125.78    117.04 o
   5   8   6      126.42       61.72     50.94 o
   6   8   6      633.61      594.52     76.87 o
   7   8   6      103.27       98.96    156.66 o
   0   9   6     4324.98     4087.31    124.16 o
   1   9   6      647.23      648.56     48.39 o
   2   9   6     2267.73     2307.22     86.55 o
   3   9   6      143.89      191.17     44.92 o
   4   9   6      198.91      174.92     51.49 o
   5   9   6       55.94     -137.13    142.60 o
   6   9   6      129.66      137.13     61.35 o
   7   9   6       34.57     -156.85    169.44 o
   0  10   6      356.33      332.32     49.66 o
   1  10   6      533.23      477.29     57.70 o
   2  10   6      442.16      383.81     50.03 o
   3  10   6      701.75      660.62     67.38 o
   4  10   6     1116.91     1141.93     79.79 o
   5  10   6      282.85      165.43     63.54 o
   6  10   6      237.84       71.94    137.86 o
   0  11   6      236.64      214.00     54.96 o
   1  11   6      222.22      171.45     46.20 o
   2  11   6      144.16       34.69    106.63 o
   3  11   6     1343.43     1344.97     85.64 o
   4  11   6      208.50      176.20     62.81 o
   5  11   6      672.18      670.29     85.09 o
   6  11   6       25.96      -15.34     60.99 o
   0  12   6      165.05       83.63     50.21 o
   1  12   6     1318.55     1391.89     89.47 o
   2  12   6       61.24      146.26     42.54 o
   3  12   6      204.79      181.13     50.76 o
   4  12   6       39.63       22.46     98.05 o
   5  12   6        1.32      -74.31    113.39 o
   0  13   6      556.06      611.86     66.28 o
   1  13   6       77.09       61.72     51.86 o
   2  13   6      160.86        0.00    138.95 o
   3  13   6      323.08      323.19     64.82 o
   4  13   6      114.42        4.93     57.70 o
   0  14   6        0.97      -45.10    142.79 o
   1  14   6      106.24        0.00    147.90 o
   2  14   6      255.35      251.06     61.17 o
   3  14   6      141.30       94.58     62.26 o
   0  15   6      403.39      598.53     76.69 o
   1  15   6       95.41       45.65     57.70 o
   1   0   7    11870.92    11889.04    161.51 o
   2   0   7     9135.97    10205.94    248.51 o
   3   0   7     8266.48     9653.42    281.92 o
   4   0   7     1420.31     1377.83     56.42 o
   5   0   7     2412.37     2342.10     81.98 o
   6   0   7     2254.63     2405.28    100.79 o
   7   0   7      350.98      324.10     64.82 o
   8   0   7      169.60      184.23     67.92 o
  -1   1   7    13086.39    13136.53    243.03 o
   0   1   7      585.79      457.03     27.21 o
   1   1   7    12972.22    12677.13    241.75 o
   2   1   7    15114.16    15013.57    305.11 o
   3   1   7     4296.81     4354.99    142.42 o
   4   1   7      507.31      420.51     42.18 o
   5   1   7      998.21     1039.49     58.06 o
   6   1   7      478.10      472.36     60.07 o
   7   1   7      584.03      558.18     72.31 o
   8   1   7      446.69      602.19     75.41 o
  -1   2   7     3291.59     3406.42     96.96 o
   0   2   7     9700.55     8954.83    205.60 o
   1   2   7     3585.34     3489.69    100.61 o
   2   2   7     8252.19     8606.08    242.12 o
   3   2   7     5481.03     5891.68    163.97 o
   4   2   7      659.65      650.39     47.29 o
   5   2   7      761.02      621.72     55.33 o
   6   2   7     1237.74     1069.99     79.79 o
   7   2   7      164.58      129.64     54.78 o
   8   2   7      207.50        0.00    155.20 o
  -1   3   7      710.33      689.46     32.68 o
   0   3   7       21.72      -14.97     53.86 o
   1   3   7      701.87      677.05     34.14 o
   2   3   7    11669.20    12250.78    300.55 o
   3   3   7     1921.72     2070.22     61.53 o
   4   3   7     2436.98     2446.36     81.80 o
   5   3   7     2574.00     2691.40     90.93 o
   6   3   7     1443.21     1592.20     89.65 o
   7   3   7      728.21      810.71     80.34 o
   8   3   7       17.21        0.00    157.39 o
  -1   4   7     6896.28     6840.60    155.02 o
   0   4   7     6083.01     5733.37    141.33 o
   1   4   7     6700.07     6625.51    153.38 o
   2   4   7     1009.31      951.30     42.91 o
   3   4   7     4178.16     4284.51    124.71 o
   4   4   7       76.62      109.55     33.60 o
   5   4   7      279.76      291.60     51.67 o
   6   4   7      802.09      751.00     68.29 o
   7   4   7      583.84      603.28     79.98 o
   8   4   7      329.06      233.72     77.78 o
  -1   5   7     5944.21     5868.30    155.75 o
   0   5   7     5252.44     5100.87    140.60 o
   1   5   7     5842.13     5599.89    155.57 o
   2   5   7     2187.57     2156.95     61.53 o
   3   5   7     2863.64     2777.21     87.10 o
   4   5   7     1595.88     1671.99     70.12 o
   5   5   7     1003.87      989.28     66.83 o
   6   5   7      602.76      604.93     67.19 o
   7   5   7      212.08      291.42     56.60 o
   8   5   7      211.04      174.19     79.98 o
   0   6   7      377.65      322.46     35.61 o
   1   6   7      989.24     1019.96     45.83 o
   2   6   7     1294.72     1181.91     53.68 o
   3   6   7     3536.73     3492.61     98.96 o
   4   6   7     2169.55     2290.61     81.25 o
   5   6   7      913.40      835.72     75.41 o
   6   6   7     1253.46     1333.28     88.19 o
   7   6   7      166.71      231.34     61.35 o
   0   7   7     6308.01     5964.53    185.51 o
   1   7   7     2533.58     2403.27     73.58 o
   2   7   7     1100.03     1062.32     53.50 o
   3   7   7      112.50      135.30     33.41 o
   4   7   7      418.67      371.76     53.13 o
   5   7   7      746.39      694.39     70.66 o
   6   7   7      279.34       79.98    135.67 o
   7   7   7      397.76      294.89     78.51 o
   0   8   7     2688.18     2529.07     85.82 o
   1   8   7     3095.75     3092.18     94.40 o
   2   8   7     2188.97     2078.62     77.78 o
   3   8   7      967.00     1087.33     59.89 o
   4   8   7      843.97      919.90     71.76 o
   5   8   7      120.76       73.22    124.16 o
   6   8   7      211.37      191.36     61.17 o
   7   8   7      178.09      254.35     66.28 o
   0   9   7      143.63      135.67     38.16 o
   1   9   7      719.43      827.69     52.40 o
   2   9   7      294.81      273.70     47.11 o
   3   9   7      805.17      805.96     68.11 o
   4   9   7      849.53      905.11     71.76 o
   5   9   7     1187.96     1202.00     91.66 o
   6   9   7      166.52      133.66     61.72 o
   0  10   7     1201.27     1132.61     71.94 o
   1  10   7     2427.09     2389.76     97.69 o
   2  10   7      220.11      303.83     46.20 o
   3  10   7      467.49      459.95     57.52 o
   4  10   7      237.07      268.41     55.51 o
   5  10   7      305.54       85.45    200.49 o
   6  10   7      185.62      222.21     67.56 o
   0  11   7     1984.37     2019.10     94.58 o
   1  11   7     1224.87     1196.52     81.25 o
   2  11   7      389.73      370.66     59.16 o
   3  11   7      314.66      421.24     57.33 o
   4  11   7      216.79      318.26     62.26 o
   5  11   7      141.45      -46.20    146.26 o
   6  11   7      131.45       51.67    131.83 o
   0  12   7        8.03       18.44    102.25 o
   1  12   7       23.59      -49.12     49.12 o
   2  12   7      159.57      178.76     47.29 o
   3  12   7      424.06      539.56     67.92 o
   4  12   7      670.98      571.69     84.72 o
   5  12   7      308.21      368.65     77.60 o
   0  13   7     1190.42     1151.97     91.66 o
   1  13   7      325.01      236.27     59.71 o
   2  13   7      241.51      233.35     60.80 o
   3  13   7        8.42      -18.26     54.23 o
   4  13   7      274.84      246.50     73.77 o
   0  14   7      548.76      750.45     79.98 o
   1  14   7      407.43      335.97     71.39 o
   2  14   7      234.72      242.30     65.37 o
   3  14   7       61.90       70.12     56.60 o
   0  15   7        0.32       50.58    156.12 o
   1  15   7       79.13      132.93     62.99 o
   0   0   8      256.45      255.79     24.01 o
   1   0   8     5792.11     5742.01     98.32 o
   2   0   8    12340.38    12897.89    289.04 o
   3   0   8     2148.40     2200.04     74.50 o
   4   0   8      352.93      367.92     34.14 o
   5   0   8       10.46       25.38     78.15 o
   6   0   8      505.21      351.49     62.81 o
   7   0   8      135.40       19.54    127.81 o
   8   0   8      419.96      428.72     75.59 o
  -1   1   8     3478.25     3259.07     95.86 o
   0   1   8     2956.95     2905.58     84.36 o
   1   1   8     3460.40     3286.83     94.22 o
   2   1   8      338.12      306.39     28.48 o
   3   1   8     3136.24     3156.64    100.06 o
   4   1   8     1288.04     1256.41     57.15 o
   5   1   8      937.38     1012.83     56.24 o
   6   1   8     1788.32     1712.16     88.56 o
   7   1   8      608.30      446.62     69.93 o
   8   1   8      174.76      224.77     69.20 o
  -1   2   8     3856.22     3751.70    108.28 o
   0   2   8     4928.09     4592.72    111.75 o
   1   2   8     3972.59     3783.66    106.27 o
   2   2   8     3065.91     3212.51     90.93 o
   3   2   8     1298.91     1352.27     50.40 o
   4   2   8      385.18      430.92     38.53 o
   5   2   8     2308.53     2527.06     83.44 o
   6   2   8      645.92      591.05     68.47 o
   7   2   8     1524.33     1548.01     99.69 o
   8   2   8      154.82       48.20    180.04 o
  -1   3   8     8811.76     8924.52    237.73 o
   0   3   8     4580.47     4547.99    118.14 o
   1   3   8     8906.96     8917.21    238.10 o
   2   3   8     2971.10     2837.10     90.57 o
   3   3   8     3527.20     3564.37    111.38 o
   4   3   8      681.48      672.30     47.66 o
   5   3   8       30.99       35.97     35.61 o
   6   3   8      299.33      415.76     50.40 o
   7   3   8      408.76      470.36     72.49 o
   8   3   8       60.50      -24.47    131.83 o
  -1   4   8      597.90      602.00     33.60 o
   0   4   8      221.47      246.13     27.21 o
   1   4   8      656.54      620.81     34.14 o
   2   4   8     2278.49     2267.42     73.04 o
   3   4   8     2465.49     2471.56     75.96 o
   4   4   8      768.60      793.36     48.20 o
   5   4   8     1803.41     1889.82     88.37 o
   6   4   8      286.50      240.66     59.52 o
   7   4   8      560.91      542.48     76.87 o
   8   4   8      138.99      100.24    169.99 o
  -1   5   8     6790.87     6587.90    173.28 o
   0   5   8     2170.35     2078.80     62.81 o
   1   5   8     6915.48     6794.04    172.55 o
   2   5   8     1435.80     1471.32     53.86 o
   3   5   8      360.92      389.28     39.07 o
   4   5   8     1085.64     1139.00     60.26 o
   5   5   8      360.75      348.38     53.86 o
   6   5   8     1459.35     1380.39     91.48 o
   7   5   8      407.10      430.37     71.58 o
   8   5   8      204.24      123.80     76.87 o
   0   6   8     4780.59     4292.17    147.90 o
   1   6   8     1107.58     1021.23     47.11 o
   2   6   8     4640.91     4649.32    133.11 o
   3   6   8      437.09      431.46     49.30 o
   4   6   8      661.57      632.68     51.86 o
   5   6   8       11.90       16.07    105.54 o
   6   6   8      195.31      221.48     58.98 o
   7   6   8      106.21      -68.65    142.97 o
   0   7   8      347.58      317.34     35.24 o
   1   7   8      285.69      310.22     35.61 o
   2   7   8      627.75      648.93     45.83 o
   3   7   8     1387.81     1332.73     62.81 o
   4   7   8     3642.33     3717.92    116.49 o
   5   7   8      565.03      572.06     67.38 o
   6   7   8      550.64      605.84     75.96 o
   7   7   8       37.26      -23.92    129.09 o
   0   8   8     2365.20     2403.08     83.99 o
   1   8   8      642.26      792.26     47.29 o
   2   8   8     1717.10     1694.27     69.93 o
   3   8   8      655.09      545.77     61.72 o
   4   8   8      821.07      909.67     68.65 o
   5   8   8     1183.29     1070.35     86.18 o
   6   8   8      249.63      244.12     58.79 o
   7   8   8      369.94      351.85     75.59 o
   0   9   8      545.71      532.07     48.20 o
   1   9   8     3398.81     3511.23     97.87 o
   2   9   8       58.99       70.85    114.30 o
   3   9   8      607.73      567.49     57.88 o
   4   9   8      366.85      336.88     66.10 o
   5   9   8       18.52     -119.78    129.46 o
   6   9   8       83.13      -69.75    145.16 o
   0  10   8      156.50      145.53     47.84 o
   1  10   8      115.44      154.29     41.63 o
   2  10   8      252.41      180.95     49.48 o
   3  10   8     1771.42     1806.74     94.22 o
   4  10   8      661.25      744.97     72.12 o
   5  10   8      717.40      729.45     84.72 o
   6  10   8       32.65       24.28    170.54 o
   0  11   8      280.65      341.99     58.79 o
   1  11   8      902.84     1022.51     76.87 o
   2  11   8      284.07      258.18     51.31 o
   3  11   8      142.27        0.00    139.68 o
   4  11   8      944.66      985.26     83.99 o
   5  11   8      339.15      219.29     73.04 o
   0  12   8     1848.05     1947.15    106.09 o
   1  12   8      615.11      541.20     65.37 o
   2  12   8      508.31      443.51     64.45 o
   3  12   8       55.04       92.21     49.85 o
   4  12   8       21.53      -68.65    104.81 o
   5  12   8       10.27     -174.01    174.01 o
   0  13   8      301.54      319.90     64.27 o
   1  13   8      310.08      401.88     62.45 o
   2  13   8      185.24      130.92     56.60 o
   3  13   8      289.85       69.38    132.93 o
   4  13   8      516.87      665.73     75.41 o
   0  14   8      347.14      403.71     75.05 o
   1  14   8        1.44      -18.62     51.31 o
   2  14   8      148.60      220.39     58.25 o
   3  14   8      511.56      590.50     75.78 o
   0  15   8      343.74      214.36     77.97 o
   1  15   8      442.68      448.44     87.10 o
   1   0   9    15164.58    14531.83    194.75 o
   2   0   9     5350.72     5536.90    142.24 o
   3   0   9     9416.85     9399.44    208.70 o
   4   0   9       25.47       10.23     30.86 o
   5   0   9     2790.76     2685.74     88.74 o
   6   0   9      153.99      142.60     54.05 o
   7   0   9      582.60      627.57     68.65 o
   8   0   9        1.45       -4.75     60.99 o
  -1   1   9    10511.76    10092.37    236.46 o
   0   1   9      818.44      750.82     31.77 o
   1   1   9    10896.01    10220.00    237.55 o
   2   1   9     6152.44     6220.16    149.18 o
   3   1   9     2820.32     2841.67     84.17 o
   4   1   9      932.19      901.09     49.66 o
   5   1   9      422.06      392.57     47.29 o
   6   1   9      810.42      766.15     70.66 o
   7   1   9      305.29      241.75     66.65 o
   8   1   9       25.47      -48.02    140.23 o
  -1   2   9     2593.66     2589.15     77.24 o
   0   2   9    19084.29    17644.17    308.58 o
   1   2   9     2492.56     2567.23     75.05 o
   2   2   9     7415.68     7290.87    167.07 o
   3   2   9     2667.41     2788.17     84.54 o
   4   2   9      182.05       10.77     87.46 o
   5   2   9     1637.75     1571.75     73.40 o
   6   2   9      711.46      712.29     67.38 o
   7   2   9      128.73       96.41     62.99 o
   8   2   9      262.65      204.14     75.23 o
  -1   3   9      773.88      737.30     35.61 o
   0   3   9      735.17      746.07     33.05 o
   1   3   9      754.01      782.77     34.87 o
   2   3   9     9005.09     8833.59    190.08 o
   3   3   9      253.09      228.79     30.86 o
   4   3   9     3486.17     3544.83     97.87 o
   5   3   9      109.77       77.78     37.07 o
   6   3   9     2264.15     2264.13    107.55 o
   7   3   9       32.56       20.45    114.12 o
   8   3   9       57.95       39.62     62.08 o
  -1   4   9     5698.71     5645.91    149.91 o
   0   4   9     8445.31     8177.17    240.66 o
   1   4   9     5637.23     5581.82    147.17 o
   2   4   9     5000.19     4723.82    152.83 o
   3   4   9     1681.69     1699.56     60.44 o
   4   4   9      308.98      257.82     38.53 o
   5   4   9     1123.30     1127.32     72.49 o
   6   4   9      346.53      335.79     62.26 o
   7   4   9      144.44       50.58     67.01 o
   8   4   9      444.18      374.31     82.53 o
  -1   5   9     6503.11     5973.29    165.79 o
   0   5   9     1299.13     1292.02     45.47 o
   1   5   9     6707.97     6325.88    168.90 o
   2   5   9     2062.90     2069.13     62.81 o
   3   5   9     2574.07     2660.54     77.78 o
   4   5   9     1275.11     1304.80     64.27 o
   5   5   9      231.33      199.57     48.02 o
   6   5   9      526.53      612.41     71.03 o
   7   5   9      306.07      297.44     70.66 o
   8   5   9        7.72       26.11    158.31 o
   0   6   9        4.20        8.95     66.28 o
   1   6   9     2411.54     2460.42     68.65 o
   2   6   9      552.94      583.01     44.55 o
   3   6   9     4477.40     4450.48    146.62 o
   4   6   9      113.44       88.37     34.87 o
   5   6   9     3441.74     3362.78    120.51 o
   6   6   9      224.05      313.14     53.13 o
   7   6   9      379.98      420.87     67.19 o
   0   7   9      378.43      372.12     33.78 o
   1   7   9     6302.94     6425.75    198.48 o
   2   7   9     1371.09     1376.56     58.98 o
   3   7   9      855.66      853.43     55.69 o
   4   7   9      607.73      637.24     64.27 o
   5   7   9       70.78      -24.47     47.47 o
   6   7   9      284.11      371.76     57.70 o
   7   7   9      286.83       72.31    191.54 o
   0   8   9     4579.20     4686.57    129.64 o
   1   8   9      767.09      853.98     50.40 o
   2   8   9     1243.54     1173.33     63.91 o
   3   8   9      845.57      893.05     65.73 o
   4   8   9      238.23      231.53     52.22 o
   5   8   9      301.00      292.69     62.99 o
   6   8   9      163.13     -110.10    144.43 o
   7   8   9       28.48       45.65     57.52 o
   0   9   9       72.33      -40.17     83.63 o
   1   9   9      116.63      141.33     37.98 o
   2   9   9     1895.65     1972.72     87.10 o
   3   9   9       77.56     -111.93    111.93 o
   4   9   9     2763.47     2788.17    116.49 o
   5   9   9      119.66      -80.89    124.53 o
   6   9   9      544.97      530.43     84.36 o
   0  10   9     3796.36     3805.93    120.69 o
   1  10   9      606.64      639.43     61.53 o
   2  10   9      349.42      451.18     56.60 o
   3  10   9      284.19      335.60     54.78 o
   4  10   9      166.45      204.87     50.94 o
   5  10   9      333.27      292.33     60.62 o
   6  10   9       70.45       -4.93     58.79 o
   0  11   9      393.94      360.25     57.70 o
   1  11   9     2157.84     2097.61    102.43 o
   2  11   9       34.55       21.55     43.09 o
   3  11   9      232.00       57.70    129.09 o
   4  11   9      374.04      460.13     67.92 o
   5  11   9        1.18       47.11    105.36 o
   0  12   9        0.12      -30.13     52.95 o
   1  12   9      266.13      310.41     55.14 o
   2  12   9       59.84       95.31     45.65 o
   3  12   9      641.61      686.36     77.60 o
   4  12   9       57.72       69.38     54.96 o
   5  12   9      780.44      729.45     87.83 o
   0  13   9       76.42      -21.00    134.57 o
   1  13   9      410.94      423.25     67.74 o
   2  13   9       45.53       44.00     98.60 o
   3  13   9       91.89       46.74    143.88 o
   4  13   9      315.31      360.80     73.58 o
   0  14   9      951.69     1028.72     93.67 o
   1  14   9       53.19      -23.37     56.42 o
   2  14   9      250.45      299.81     65.19 o
   3  14   9       62.79       25.38    166.89 o
   0  15   9       11.45     -102.98    145.53 o
   1  15   9       10.07       25.93     58.06 o
   0   0  10     9937.15     9131.21    284.48 o
   1   0  10     3420.50     3440.50     74.02 o
   2   0  10    15611.86    15843.82    338.89 o
   3   0  10      133.73       41.81     70.66 o
   4   0  10      593.70      626.84     45.65 o
   5   0  10      229.11      283.75     42.54 o
   6   0  10      716.69      725.07     66.46 o
   7   0  10       40.97      -20.09     95.86 o
   8   0  10      463.55      435.85     74.13 o
  -1   1  10     1960.75     1842.53     57.70 o
   0   1  10     4866.16     4872.81    120.88 o
   1   1  10     1788.44     1667.06     49.85 o
   2   1  10     5295.31     5115.30    139.50 o
   3   1  10     3233.76     3441.30    105.90 o
   4   1  10     4876.26     4964.66    143.15 o
   5   1  10      140.07      139.50     38.89 o
   6   1  10     1967.57     1908.63     96.04 o
   7   1  10      265.16      156.66     64.82 o
   8   1  10      170.87       48.57    171.82 o
  -1   2  10     4874.22     4881.94    127.45 o
   0   2  10     3692.47     3491.33    104.99 o
   1   2  10     4906.69     4675.80    126.17 o
   2   2  10     4700.38     4848.17    140.05 o
   3   2  10     3506.97     3425.41     93.85 o
   4   2  10     1079.49     1092.44     55.14 o
   5   2  10     3316.47     3237.34     97.32 o
   6   2  10       56.96       16.80    117.77 o
   7   2  10      781.88      675.22     75.59 o
   8   2  10      210.59      230.80     73.04 o
  -1   3  10    13887.37    13311.82    309.49 o
   0   3  10     7985.67     7832.44    228.60 o
   1   3  10    14180.28    13683.94    313.87 o
   2   3  10      618.31      682.34     37.07 o
   3   3  10     2879.65     2896.81     90.38 o
   4   3  10      357.86      318.44     44.00 o
   5   3  10      179.70      142.79     45.28 o
   6   3  10      104.09       86.37     57.52 o
   7   3  10      631.97      685.08     78.51 o
   8   3  10       57.62       64.82     61.35 o
  -1   4  10     1017.03      998.04     40.72 o
   0   4  10     4462.80     4178.60    130.01 o
   1   4  10     1012.96      948.56     42.54 o
   2   4  10     2517.94     2476.30     71.94 o
   3   4  10     4239.50     4347.50    132.01 o
   4   4  10      126.33       84.54     36.88 o
   5   4  10     1542.98     1691.71     84.90 o
   6   4  10      431.81      487.88     61.35 o
   7   4  10      512.19      485.69     77.05 o
   8   4  10       53.76      -76.69    159.58 o
  -1   5  10     1636.62     1621.96     53.50 o
   0   5  10       35.77      -24.28     67.01 o
   1   5  10     1682.18     1603.88     53.68 o
   2   5  10     3331.52     3324.44     97.50 o
   3   5  10     1376.26     1331.27     60.62 o
   4   5  10     1701.02     1627.98     70.85 o
   5   5  10      197.24      115.76     44.73 o
   6   5  10     1179.14     1305.35     92.39 o
   7   5  10      148.63       98.78     61.90 o
   8   5  10      114.87     -189.53    189.53 o
   0   6  10     7712.92     7625.93    201.58 o
   1   6  10     1335.79     1271.02     51.86 o
   2   6  10     3940.16     3850.49    112.48 o
   3   6  10      104.48      -12.05     97.14 o
   4   6  10      492.14      449.72     57.70 o
   5   6  10      254.97      169.44     58.98 o
   6   6  10      359.85      348.57     67.74 o
   7   6  10       41.62       93.49    158.49 o
   0   7  10     1369.20     1319.22     55.87 o
   1   7  10     1884.52     1894.57     64.82 o
   2   7  10      563.71      628.84     45.83 o
   3   7  10      360.48      308.94     44.00 o
   4   7  10     2732.12     2738.87    106.09 o
   5   7  10      245.96      319.17     50.58 o
   6   7  10      580.16      537.91     76.87 o
   7   7  10       73.03      204.68     57.33 o
   0   8  10      867.61      830.97     52.95 o
   1   8  10      444.16      487.70     42.36 o
   2   8  10       49.82       24.10     35.97 o
   3   8  10     1054.43     1020.69     70.12 o
   4   8  10      154.52       23.19     48.75 o
   5   8  10     1845.24     1711.98    104.26 o
   6   8  10       13.57     -119.96    119.96 o
   7   8  10      192.55      112.66     72.85 o
   0   9  10       39.21       61.53     33.78 o
   1   9  10     2727.81     2667.11     90.57 o
   2   9  10      276.23      243.94     49.85 o
   3   9  10      501.22      476.56     63.91 o
   4   9  10       10.56      -72.12    119.78 o
   5   9  10        7.83      -49.12     49.12 o
   6   9  10      169.80        0.00    153.74 o
   0  10  10     1879.06     1849.65     90.75 o
   1  10  10      331.95      379.42     47.11 o
   2  10  10      706.13      641.99     64.09 o
   3  10  10      367.85      379.61     58.25 o
   4  10  10       66.53       50.94     50.94 o
   5  10  10      806.86      692.93     88.56 o
   6  10  10      164.11      213.45     65.73 o
   0  11  10       12.65      -68.47     96.77 o
   1  11  10      424.57      368.29     56.24 o
   2  11  10      247.46      327.39     49.66 o
   3  11  10        9.70       19.54     97.50 o
   4  11  10      958.16      952.40     90.93 o
   5  11  10        8.12        9.49     49.66 o
   0  12  10     3499.42     3454.08    132.74 o
   1  12  10        4.32      -42.73     45.83 o
   2  12  10      352.59      522.94     66.65 o
   3  12  10       28.74       47.29     50.40 o
   4  12  10       92.94       23.37     59.34 o
   5  12  10       39.10        0.00    140.05 o
   0  13  10       12.58       63.72    110.47 o
   1  13  10      579.91      634.87     77.60 o
   2  13  10      173.24      178.39     57.52 o
   3  13  10       72.41     -127.08    127.08 o
   4  13  10      365.31      318.80     77.97 o
   0  14  10       72.81     -140.60    140.60 o
   1  14  10       64.15       -4.75     51.67 o
   2  14  10       35.30       39.07     56.60 o
   3  14  10      390.64      375.23     75.78 o
   0  15  10        3.12        0.00    110.29 o
   1   0  11      524.94      511.87     29.58 o
   2   0  11        8.63       39.99     19.90 o
   3   0  11     2342.62     2205.34     62.81 o
   4   0  11     1629.04     1583.25     60.80 o
   5   0  11     1782.88     1781.73     75.78 o
   6   0  11       57.67      140.96     45.10 o
   7   0  11     1058.60      876.26     81.98 o
   8   0  11       57.77       44.00     70.48 o
  -1   1  11     2548.34     2502.05     77.42 o
   0   1  11     3467.59     3264.37    106.63 o
   1   1  11     2460.46     2278.01     65.37 o
   2   1  11     1815.35     1972.90     54.05 o
   3   1  11     2325.69     2370.77     71.76 o
   4   1  11     1023.01     1101.39     55.87 o
   5   1  11      569.67      566.22     52.77 o
   6   1  11      726.89      725.07     70.48 o
   7   1  11      102.97       61.17    117.04 o
   8   1  11      183.63      167.07     72.85 o
  -1   2  11     2567.97     2545.87     81.44 o
   0   2  11     2540.89     2279.65     65.92 o
   1   2  11     2705.76     2668.39     83.08 o
   2   2  11     7818.01     7688.19    179.67 o
   3   2  11       83.39      115.40     28.30 o
   4   2  11      551.15      523.12     46.93 o
   5   2  11      865.64      842.29     67.01 o
   6   2  11      123.35      178.03     50.76 o
   7   2  11      329.14      288.68     69.02 o
   8   2  11      218.22      268.23     73.04 o
  -1   3  11      430.99      484.60     31.04 o
   0   3  11      915.28     1031.09     39.07 o
   1   3  11      434.74      455.75     30.86 o
   2   3  11     1841.32     1899.86     56.79 o
   3   3  11      492.02      438.77     40.90 o
   4   3  11     2093.39     2066.93     73.04 o
   5   3  11     1304.61     1297.86     75.96 o
   6   3  11     2125.77     2380.63    106.45 o
   7   3  11       83.45       84.17    133.11 o
   8   3  11      189.49      297.81     65.19 o
  -1   4  11      405.84      411.93     31.77 o
   0   4  11     4237.86     4044.58    129.27 o
   1   4  11      437.01      417.22     30.86 o
   2   4  11     3651.52     3680.49    113.57 o
   3   4  11      533.91      572.61     43.09 o
   4   4  11      776.39      782.95     53.13 o
   5   4  11      368.09      304.01     51.13 o
   6   4  11      145.01        0.00    109.37 o
   7   4  11      453.85      355.87     75.78 o
   8   4  11      344.62      237.55     88.19 o
  -1   5  11     3532.48     3479.64    108.09 o
   0   5  11     1888.49     1873.93     57.52 o
   1   5  11     3579.03     3514.88    111.38 o
   2   5  11      344.19      369.75     37.80 o
   3   5  11     2632.46     2687.01     86.55 o
   4   5  11      957.95     1019.04     58.61 o
   5   5  11       27.83       44.55     43.09 o
   6   5  11      262.19       37.80    162.87 o
   7   5  11      320.82      432.01     64.82 o
   0   6  11      596.35      605.66     40.72 o
   1   6  11      254.72      262.57     32.68 o
   2   6  11      486.57      508.33     42.00 o
   3   6  11     2331.36     2391.95     79.98 o
   4   6  11     1097.40     1100.30     66.10 o
   5   6  11     2128.14     2301.75    105.90 o
   6   6  11      361.53      385.63     62.45 o
   7   6  11      404.60      411.74     79.98 o
   0   7  11      349.37      353.13     37.80 o
   1   7  11     2377.83     2395.96     72.85 o
   2   7  11     1740.64     1771.50     69.38 o
   3   7  11      515.80      507.97     43.09 o
   4   7  11      723.57      809.24     66.10 o
   5   7  11      394.64      436.03     60.62 o
   6   7  11      410.96      373.40     67.19 o
   7   7  11       99.46        0.00    120.88 o
   0   8  11     2056.18     2094.14     76.87 o
   1   8  11      477.00      461.77     43.82 o
   2   8  11     1818.84     1826.10     75.78 o
   3   8  11      931.15     1044.61     67.74 o
   4   8  11      395.51      360.98     54.05 o
   5   8  11      425.60      332.13     70.30 o
   6   8  11       93.53       36.15     62.81 o
   7   8  11      106.50       82.90     71.39 o
   0   9  11      243.50      279.36     39.44 o
   1   9  11      805.92      826.96     62.63 o
   2   9  11      717.54      743.51     62.08 o
   3   9  11       94.07      134.39     43.82 o
   4   9  11     1578.22     1609.73     99.69 o
   5   9  11      309.12      195.01     65.00 o
   6   9  11      406.85      504.13     78.51 o
   0  10  11     2851.95     2923.84    108.82 o
   1  10  11      673.56      567.31     64.82 o
   2  10  11      483.46      563.48     59.52 o
   3  10  11      742.05      638.16     76.32 o
   4  10  11      202.39      314.06     51.67 o
   5  10  11      403.94      380.21     48.74 o
   6  10  11      116.92      -25.02    135.12 o
   0  11  11      250.33      243.39     50.94 o
   1  11  11     1038.28     1155.26     83.63 o
   2  11  11       57.59      144.06     44.73 o
   3  11  11      232.06      273.16     53.50 o
   4  11  11      390.10      369.56     69.20 o
   5  11  11      131.66      191.90     61.90 o
   0  12  11        4.28      -58.25    146.80 o
   1  12  11       61.92       59.16     90.38 o
   2  12  11      215.53      138.77     62.08 o
   3  12  11      530.53      514.72     72.12 o
   4  12  11       52.74      -23.55    151.37 o
   5  12  11      503.31      573.70     82.53 o
   0  13  11      119.49       42.91    132.38 o
   1  13  11      430.12      521.48     73.04 o
   2  13  11      112.56      103.89     55.14 o
   3  13  11      103.04       85.64     63.91 o
   4  13  11      232.20      368.29     60.07 o
   0  14  11      371.22        0.00    185.15 o
   1  14  11       50.37       53.13     52.77 o
   2  14  11      233.82      286.49     65.92 o
   0   0  12     6082.89     5747.16    100.70 o
   1   0  12     6548.14     6179.64    104.64 o
   2   0  12     4839.71     5166.60    150.09 o
   3   0  12      508.99      515.09     39.62 o
   4   0  12       24.02       56.42     34.69 o
   5   0  12       48.90      127.27     32.87 o
   6   0  12      420.25      413.75     55.69 o
   7   0  12      314.02       82.35    179.49 o
   8   0  12      105.42        0.00    121.61 o
  -1   1  12     2682.12     2516.47     69.20 o
   0   1  12     3932.75     3685.61    114.12 o
   1   1  12     2598.75     2431.75     69.20 o
   2   1  12     5922.42     5904.46    157.94 o
   3   1  12     2888.03     2888.59     91.11 o
   4   1  12     2326.93     2382.82     78.70 o
   5   1  12     1974.11     1903.51     91.11 o
   6   1  12      599.54      584.29     67.01 o
   7   1  12      209.53       95.13     58.98 o
   8   1  12      160.52      104.44     68.47 o
  -1   2  12     4965.24     4837.21    136.03 o
   0   2  12     4576.09     4327.23    124.34 o
   1   2  12     4914.41     4700.08    134.20 o
   2   2  12     1021.64      971.93     42.00 o
   3   2  12     3544.62     3686.88    117.22 o
   4   2  12     3239.99     3355.66     99.88 o
   5   2  12     1035.95     1035.11     70.48 o
   6   2  12      598.45      551.24     62.99 o
   7   2  12      359.11      205.23     69.75 o
   8   2  12       82.80      -50.21    132.93 o
  -1   3  12     8276.98     7845.22    180.58 o
   0   3  12    12850.37    11990.23    303.65 o
   1   3  12     8321.16     7922.09    181.68 o
   2   3  12     1043.54     1009.55     44.92 o
   3   3  12     1057.86     1148.50     54.78 o
   4   3  12       80.26      104.81     32.32 o
   5   3  12      305.31      347.84     56.24 o
   6   3  12       76.77      153.74     46.56 o
   7   3  12      459.39      403.53     72.49 o
   8   3  12      366.00      398.60     75.05 o
  -1   4  12     3577.18     3545.56    104.08 o
   0   4  12     1605.96     1502.18     50.58 o
   1   4  12     3526.38     3407.15    104.99 o
   2   4  12     4770.88     4695.52    158.85 o
   3   4  12     1398.15     1370.17     57.70 o
   4   4  12      832.25      914.60     54.23 o
   5   4  12      688.21      792.45     68.47 o
   6   4  12      747.25      734.38     69.20 o
   7   4  12      194.86      182.77     61.53 o
   8   4  12       90.14       94.03     68.84 o
  -1   5  12      448.82      456.84     35.42 o
   0   5  12       73.11       69.20     28.12 o
   1   5  12      400.35      369.75     33.96 o
   2   5  12     3151.94     3049.28     88.92 o
   3   5  12     1385.02     1407.78     62.99 o
   4   5  12     1191.96     1209.12     65.92 o
   5   5  12      932.90      871.87     71.21 o
   6   5  12      722.15      643.09     79.98 o
   7   5  12       63.31     -177.11    177.11 o
   0   6  12     6325.25     6254.67    186.24 o
   1   6  12     2768.21     2570.52     82.71 o
   2   6  12     2344.38     2385.56     76.32 o
   3   6  12      640.39      630.85     46.93 o
   4   6  12      226.31      214.73     47.84 o
   5   6  12        5.63      -37.80     48.57 o
   6   6  12      262.37      266.40     55.14 o
   7   6  12      150.42       52.77     69.38 o
   0   7  12     2028.89     2084.83     70.12 o
   1   7  12     1724.89     1678.01     65.55 o
   2   7  12      435.73      454.47     43.64 o
   3   7  12     1160.99     1168.04     66.65 o
   4   7  12      980.13     1089.89     72.31 o
   5   7  12      796.23      733.47     71.58 o
   6   7  12      234.63      246.50     66.65 o
   7   7  12      240.12      204.68     63.36 o
   0   8  12      122.22        0.00     88.37 o
   1   8  12      709.91      722.15     51.49 o
   2   8  12      386.01      402.80     44.37 o
   3   8  12     1467.50     1541.98     83.08 o
   4   8  12      698.29      832.07     67.01 o
   5   8  12      800.04      922.45     78.88 o
   6   8  12      184.37      137.31     56.06 o
   7   8  12       97.47      125.62     66.65 o
   0   9  12      760.58      692.20     57.15 o
   1   9  12     1664.09     1730.05     83.81 o
   2   9  12      838.13      866.76     67.92 o
   3   9  12       83.98       50.21    112.11 o
   4   9  12      194.40      115.22     58.43 o
   5   9  12       83.06      -21.00    113.39 o
   6   9  12      233.78      267.13     66.46 o
   0  10  12     1843.05     1818.06     94.58 o
   1  10  12      517.88      510.89     56.79 o
   2  10  12      765.13      720.51     68.84 o
   3  10  12      373.41      396.22     59.71 o
   4  10  12      155.43       40.35    102.98 o
   5  10  12      248.38      208.52     68.11 o
   6  10  12      266.81      238.65     69.02 o
   0  11  12       66.77       35.42    117.41 o
   1  11  12      571.16      589.77     64.27 o
   2  11  12      285.46      315.34     53.68 o
   3  11  12      232.70      225.14     63.36 o
   4  11  12      291.96      326.29     59.52 o
   5  11  12      417.39      461.59     72.31 o
   0  12  12     1026.16     1094.09     83.26 o
   1  12  12      458.94      608.58     62.99 o
   2  12  12      305.49       41.45    127.63 o
   3  12  12      232.29      225.68     59.89 o
   4  12  12       13.85     -139.13    139.13 o
   0  13  12      195.51      152.46     58.25 o
   1  13  12      492.89      546.50     78.33 o
   2  13  12      256.18      238.10     67.01 o
   3  13  12       80.60      187.89     53.50 o
   4  13  12      132.92      155.20     65.92 o
   0  14  12       10.68       24.28    105.54 o
   1  14  12       19.00      -24.47     52.40 o
   2  14  12      232.45      100.06    169.63 o
   1   0  13      626.12      660.29     24.85 o
   2   0  13     2630.11     2552.63     68.65 o
   3   0  13      146.73      195.37     29.76 o
   4   0  13     8028.34     8116.19    233.90 o
   5   0  13     1460.51     1440.65     81.80 o
   6   0  13      428.47      380.34     64.64 o
   7   0  13      321.14      171.64     68.65 o
   8   0  13       50.24        0.00    137.67 o
  -1   1  13      696.43      685.45     34.87 o
   0   1  13     4878.10     4110.50    124.89 o
   1   1  13      696.48      664.82     35.24 o
   2   1  13     4128.46     4058.09    138.77 o
   3   1  13     5303.30     5417.85    142.97 o
   4   1  13      230.02      191.54     35.24 o
   5   1  13      930.79      916.06     68.65 o
   6   1  13      386.33      326.11     61.72 o
   7   1  13       99.28       67.19     56.06 o
   8   1  13      441.13      433.84     81.25 o
  -1   2  13    15576.24    15340.59    344.55 o
   0   2  13      327.03      398.23     30.49 o
   1   2  13    15360.17    14466.53    338.52 o
   2   2  13     1290.57     1301.69     49.12 o
   3   2  13      407.64      390.93     37.25 o
   4   2  13     1522.79     1538.70     67.74 o
   5   2  13      323.67      371.94     48.39 o
   6   2  13      135.53        0.00    137.86 o
   7   2  13      666.82      544.49     83.26 o
   8   2  13      104.70       40.72     69.75 o
  -1   3  13      486.70      441.14     34.33 o
   0   3  13     1366.62     1388.61     48.20 o
   1   3  13      543.77      534.63     34.69 o
   2   3  13      773.67      754.10     42.18 o
   3   3  13     5444.06     5491.98    149.91 o
   4   3  13      336.95      346.92     40.35 o
   5   3  13     2363.32     2317.08     95.86 o
   6   3  13      660.16      643.82     70.12 o
   7   3  13      254.93       88.19    167.80 o
   8   3  13       42.94      -67.19     76.87 o
  -1   4  13     5244.44     5074.40    155.20 o
   0   4  13     2052.12     1906.44     62.45 o
   1   4  13     5139.98     5293.87    131.65 o
   2   4  13     1500.54     1443.57     56.42 o
   3   4  13      901.20      893.24     50.58 o
   4   4  13     2365.61     2347.94     82.71 o
   5   4  13       13.58       15.89     96.23 o
   6   4  13      143.59      143.15     55.69 o
   7   4  13      571.77      579.36     78.70 o
  -1   5  13      788.27      768.53     44.55 o
   0   5  13     9359.42     9060.91    215.82 o
   1   5  13      868.43      820.57     44.92 o
   2   5  13     1975.00     2030.42     66.46 o
   3   5  13      935.41      878.26     52.04 o
   4   5  13      470.97      436.21     52.40 o
   5   5  13      181.21      146.26     49.66 o
   6   5  13      339.46      407.54     60.99 o
   7   5  13      155.57      233.90     59.89 o
   0   6  13      200.05      193.36     33.23 o
   1   6  13     1075.65     1087.88     51.86 o
   2   6  13     1752.27     1780.81     69.02 o
   3   6  13     1360.57     1370.17     67.38 o
   4   6  13     3110.26     3187.50    110.10 o
   5   6  13      250.30      182.77     58.79 o
   6   6  13      635.68      673.40     70.66 o
   7   6  13      187.60      184.05     68.47 o
   0   7  13     2203.33     2123.72     74.86 o
   1   7  13      402.37      395.13     43.09 o
   2   7  13     2518.12     2623.47     82.71 o
   3   7  13     1083.79     1096.28     71.94 o
   4   7  13       20.34      -16.25    103.89 o
   5   7  13      720.62      807.42     75.59 o
   6   7  13      307.03      184.42     71.39 o
   7   7  13       54.43       -5.11     67.74 o
   0   8  13        6.01       13.15     73.04 o
   1   8  13     2532.53     2717.32     88.01 o
   2   8  13      664.05      751.00     56.42 o
   3   8  13      727.53      716.85     62.26 o
   4   8  13       68.39       66.65     47.11 o
   5   8  13       90.92       59.89     54.05 o
   6   8  13      116.34      130.01     56.60 o
   0   9  13      519.70      507.24     55.51 o
   1   9  13      672.79      582.83     63.18 o
   2   9  13      214.77      153.74     49.30 o
   3   9  13     1419.29     1272.66     80.71 o
   4   9  13      590.61      503.40     65.73 o
   5   9  13      766.13      744.97     78.51 o
   6   9  13      104.13     -182.59    182.59 o
   0  10  13      207.40      217.65     47.84 o
   1  10  13      879.15      865.67     72.31 o
   2  10  13      497.53      541.02     65.19 o
   3  10  13      526.90      552.52     65.00 o
   4  10  13      245.52      225.87     57.88 o
   5  10  13      186.48       82.71     62.63 o
   6  10  13       96.39      128.54     53.68 o
   0  11  13     1164.91     1144.48     78.51 o
   1  11  13      434.74      509.43     58.98 o
   2  11  13      929.80      902.00     77.42 o
   3  11  13       64.90       40.90    125.99 o
   4  11  13       68.07       58.25     56.06 o
   5  11  13       76.02       49.30    125.44 o
   0  12  13       25.18     -133.29    133.29 o
   1  12  13       19.82       40.72     91.11 o
   2  12  13      333.79      336.70     68.65 o
   3  12  13      411.93      283.02     69.20 o
   4  12  13      227.08      232.07     58.06 o
   0  13  13      189.35      260.92     58.06 o
   1  13  13      129.03       22.46     80.71 o
   2  13  13      261.86       46.38    143.15 o
   3  13  13      248.19      302.74     65.92 o
   0  14  13      129.25       44.19     61.90 o
   1  14  13      324.69      277.72     69.02 o
   2  14  13      152.25      111.38     67.56 o
   0   0  14     1407.73     1383.83     32.08 o
   1   0  14     6450.97     6128.86    111.23 o
   2   0  14       36.85       30.86     24.65 o
   3   0  14     1248.32     1256.41     56.60 o
   4   0  14       21.32       36.15     35.06 o
   5   0  14      188.20      174.74     47.29 o
   6   0  14       81.89      107.00     44.55 o
   7   0  14      463.30      488.98     74.13 o
   8   0  14       24.81     -101.89    130.01 o
  -1   1  14     1798.67     1922.14     59.71 o
   0   1  14     1759.95     1519.89     49.30 o
   1   1  14     1733.50     1785.93     56.24 o
   2   1  14      221.19      201.95     30.86 o
   3   1  14     3031.58     3074.47     97.87 o
   4   1  14      299.16      256.72     41.45 o
   5   1  14     1879.74     1866.08     90.20 o
   6   1  14       30.10      -53.68    127.81 o
   7   1  14      527.56      451.73     67.56 o
   8   1  14      220.73      143.15     81.80 o
  -1   2  14     3264.27     3163.94     96.23 o
   0   2  14      225.27      197.20     26.84 o
   1   2  14     3351.61     3023.71     84.36 o
   2   2  14      148.46      146.07     27.57 o
   3   2  14      544.27      593.97     40.90 o
   4   2  14     3870.64     3819.99    123.98 o
   5   2  14       88.63       14.97    104.44 o
   6   2  14     1432.53     1329.63     91.66 o
   7   2  14      173.63      123.07     64.27 o
   8   2  14      132.84     -129.09    169.26 o
  -1   3  14      521.46      491.54     35.42 o
   0   3  14    10762.16    10408.25    305.66 o
   1   3  14      506.23      482.22     34.69 o
   2   3  14     3058.57     2878.19     91.66 o
   3   3  14      189.19      196.83     35.42 o
   4   3  14      493.11      471.27     46.20 o
   5   3  14       52.80      -31.22     48.57 o
   6   3  14       50.51      122.70     44.19 o
   7   3  14       10.27       22.46    136.21 o
   8   3  14      834.58      645.10     98.23 o
  -1   4  14     1587.67     1489.21     54.96 o
   0   4  14        0.40      -35.06     62.08 o
   1   4  14     1647.86     1565.72     55.51 o
   2   4  14     1301.48     1145.94     54.78 o
   3   4  14      114.40      147.17     29.94 o
   4   4  14     1105.28     1118.74     63.18 o
   5   4  14      486.81      502.49     59.89 o
   6   4  14     1119.04     1052.09     86.00 o
   7   4  14      197.83      -92.03    172.18 o
  -1   5  14      178.69      219.66     30.49 o
   0   5  14     1487.41     1616.12     60.07 o
   1   5  14      201.99       30.13     71.58 o
   2   5  14     1211.13     1167.12     56.24 o
   3   5  14     1648.01     1782.09     71.39 o
   4   5  14       13.75       42.91     74.13 o
   5   5  14     1840.79     1804.73     97.32 o
   6   5  14      270.46      219.66     64.27 o
   7   5  14      377.41      394.40     77.97 o
   0   6  14       50.20       21.55     54.96 o
   1   6  14     4508.82     4359.00    137.13 o
   2   6  14     1149.04     1290.19     58.61 o
   3   6  14     1397.51     1299.14     65.92 o
   4   6  14      106.35      126.90     42.18 o
   5   6  14       21.97      -35.97     47.66 o
   6   6  14       34.56     -141.69    141.69 o
   7   6  14      365.42      260.56     78.88 o
   0   7  14      452.96      421.06     42.00 o
   1   7  14      887.66      862.56     52.40 o
   2   7  14      240.59      231.16     42.36 o
   3   7  14     2201.69     2158.41     91.66 o
   4   7  14      465.15      402.07     54.05 o
   5   7  14     1346.41     1410.52     97.87 o
   6   7  14       25.65     -111.56    135.85 o
   7   7  14      345.33      410.28     72.49 o
   0   8  14      438.03      484.60     43.82 o
   1   8  14      798.48      789.71     57.52 o
   2   8  14      687.57      739.31     60.26 o
   3   8  14      601.03      670.48     64.09 o
   4   8  14     1358.47     1357.75     83.81 o
   5   8  14      275.82      215.64     56.24 o
   6   8  14      532.78      519.11     79.61 o
   0   9  14     1776.91     1805.83     86.37 o
   1   9  14      442.36      527.32     51.31 o
   2   9  14     1773.12     1896.39     91.30 o
   3   9  14        8.32       52.22     45.65 o
   4   9  14      186.48      146.62     52.95 o
   5   9  14       38.14      -63.72     63.72 o
   6   9  14      166.92      -24.47    145.16 o
   0  10  14       32.04       36.52     42.18 o
   1  10  14      297.08      307.48     51.13 o
   2  10  14     1177.50     1285.81     78.33 o
   3  10  14      169.14      125.62     54.78 o
   4  10  14      559.53      614.24     77.60 o
   5  10  14       64.00       46.74    119.05 o
   0  11  14      706.61      545.40     72.67 o
   1  11  14      299.23      337.98     61.72 o
   2  11  14      424.61      416.86     60.99 o
   3  11  14      531.68      545.22     69.75 o
   4  11  14       21.82      -22.82     50.03 o
   5  11  14      443.42      419.41     80.16 o
   0  12  14       21.06     -100.24    100.24 o
   1  12  14      866.09      911.13     79.98 o
   2  12  14       81.64       43.09     96.23 o
   3  12  14      424.50      273.89     72.49 o
   4  12  14        0.29     -129.82    129.82 o
   0  13  14      112.09       27.02     53.86 o
   1  13  14      242.97      363.72     64.27 o
   2  13  14      260.83      400.79     67.56 o
   3  13  14      367.48      336.88     72.12 o
   0  14  14        0.28        0.00    121.97 o
   1  14  14      112.58        0.00    162.87 o
   2  14  14      305.98      467.25     73.58 o
   1   0  15     1345.16     1342.91     34.15 o
   2   0  15     2987.54     2967.66     87.83 o
   3   0  15       32.12       10.41     63.36 o
   4   0  15    10518.73    10474.53    275.17 o
   5   0  15       28.61       14.97     98.23 o
   6   0  15      525.00      502.86     63.18 o
   7   0  15      172.13      127.81     60.99 o
   8   0  15       99.88      108.64     67.74 o
  -1   1  15      378.33      397.14     31.59 o
   0   1  15    10771.44    10295.41    295.62 o
   1   1  15      378.12      381.80     32.87 o
   2   1  15     4655.29     5061.80    160.68 o
   3   1  15     2956.66     2966.20     81.25 o
   4   1  15       37.73      -62.81     82.35 o
   5   1  15     1068.99     1059.76     75.05 o
   6   1  15      124.01       36.70     93.30 o
   7   1  15       68.66      -22.09    141.69 o
   8   1  15      465.43      389.28     86.73 o
  -1   2  15    10126.09     9528.71    209.25 o
   0   2  15        0.16      -23.92     56.97 o
   1   2  15     9907.55     9526.52    209.25 o
   2   2  15     1407.48     1387.33     55.69 o
   3   2  15      227.19      185.33     39.07 o
   4   2  15     1487.83     1517.52     67.74 o
   5   2  15        6.97      -15.52     99.69 o
   6   2  15      169.34      163.42     55.51 o
   7   2  15      546.75      501.21     70.85 o
   8   2  15       63.27        0.00    128.36 o
  -1   3  15      691.39      671.02     41.81 o
   0   3  15      480.25      457.39     36.52 o
   1   3  15      701.03      667.37     39.44 o
   2   3  15      835.93      771.45     44.00 o
   3   3  15     7233.96     6848.64    214.00 o
   4   3  15       79.17      143.70     32.87 o
   5   3  15     2185.10     2192.92    101.70 o
   6   3  15       82.43       15.16     48.93 o
   7   3  15      251.65      278.09     63.36 o
  -1   4  15     6073.33     5533.43    178.21 o
   0   4  15      261.17      228.42     29.94 o
   1   4  15     6223.90     6290.27    180.95 o
   2   4  15      597.76      600.91     43.27 o
   3   4  15      634.60      661.35     48.39 o
   4   4  15     1308.69     1219.71     73.95 o
   5   4  15       10.50       56.42     39.80 o
   6   4  15       95.82      152.83     51.31 o
   7   4  15      367.53      500.48     72.31 o
   0   5  15     9319.27     8531.03    224.04 o
   1   5  15      938.83      851.79     48.39 o
   2   5  15     3222.51     3346.17     95.68 o
   3   5  15      605.04      612.23     48.93 o
   4   5  15       41.19      -92.94     92.94 o
   5   5  15      326.19      320.08     59.89 o
   6   5  15      164.00        0.00    141.14 o
   7   5  15      163.30       72.12    150.27 o
   0   6  15      127.85       89.83     35.42 o
   1   6  15      364.06      299.27     41.63 o
   2   6  15     2739.56     2858.10     85.09 o
   3   6  15      289.82      298.54     41.45 o
   4   6  15     2946.47     2927.12    108.82 o
   5   6  15       50.07       66.10     47.47 o
   6   6  15      630.72      717.77     77.60 o
   7   6  15       37.35      -25.02    159.77 o
   0   7  15      655.33      693.85     48.75 o
   1   7  15      275.70      240.29     40.54 o
   2   7  15     2325.14     2397.42     84.17 o
   3   7  15     1381.79     1211.86     82.35 o
   4   7  15       65.54      -85.09    111.56 o
   5   7  15      271.89      311.32     62.81 o
   6   7  15      114.22       63.72     57.15 o
   7   7  15       60.03      151.00     63.54 o
   0   8  15       41.18        0.00     90.38 o
   1   8  15     2340.39     2377.16     95.13 o
   2   8  15      479.00      493.91     61.53 o
   3   8  15      403.34      464.88     55.87 o
   4   8  15      154.86       73.22    115.76 o
   5   8  15       73.32        0.00    143.70 o
   6   8  15      197.87      163.05     60.62 o
   0   9  15      448.35      352.22     54.23 o
   1   9  15      511.62      441.32     58.61 o
   2   9  15       81.09       65.92    125.44 o
   3   9  15     1052.81     1009.55     78.15 o
   4   9  15       28.86        7.85     46.56 o
   5   9  15      598.47      545.22     72.49 o
   6   9  15       25.42      -19.90     58.98 o
   0  10  15       39.58      -51.13     97.87 o
   1  10  15     1023.05     1006.81     77.97 o
   2  10  15      508.69      438.40     68.84 o
   3  10  15      578.55      567.31     73.40 o
   4  10  15      437.72      427.63     71.58 o
   5  10  15       51.65        4.75     57.15 o
   0  11  15     1442.69     1421.47     91.11 o
   1  11  15      182.37       57.52    136.94 o
   2  11  15      971.87      882.28     83.26 o
   3  11  15       97.47       89.47     53.68 o
   4  11  15       37.32       73.95     48.93 o
   5  11  15       66.81      -75.96    145.53 o
   0  12  15        0.03       45.83     37.98 o
   1  12  15       64.25       42.00    118.87 o
   2  12  15      427.35      306.57     77.78 o
   3  12  15       14.62       23.19    101.16 o
   4  12  15      241.24      373.76     68.47 o
   0  13  15      271.89      319.90     59.89 o
   1  13  15       97.52       46.20    130.74 o
   2  13  15      467.92      668.28     73.40 o
   3  13  15      176.09      216.19     66.46 o
   0  14  15        0.45       50.58     94.58 o
   1  14  15      524.60      438.95     79.43 o
   0   0  16     3544.62     3260.39     71.69 o
   1   0  16     5768.71     5482.97    120.05 o
   2   0  16      694.35      678.33     41.27 o
   3   0  16      174.21      185.15     33.78 o
   4   0  16        0.10      -77.42     94.95 o
   5   0  16        0.30      -78.33     87.10 o
   6   0  16      109.80       59.71     54.59 o
   7   0  16      213.45       67.38    116.68 o
   8   0  16      157.37       89.29     70.30 o
  -1   1  16     1252.15     1202.91     48.39 o
   0   1  16     8730.44     8343.88    200.12 o
   1   1  16     1295.71     1349.17     49.66 o
   2   1  16     3437.26     3359.86    113.94 o
   3   1  16     3008.80     2747.45     81.44 o
   4   1  16     1340.37     1289.46     65.19 o
   5   1  16     2055.49     2059.08     97.32 o
   6   1  16      129.17      119.96     50.58 o
   7   1  16      136.68       45.10    149.54 o
  -1   2  16     2141.22     2046.48     67.01 o
   0   2  16      855.55      791.17     41.63 o
   1   2  16     2095.35     2019.46     61.17 o
   2   2  16     2109.70     1969.80     66.83 o
   3   2  16     2539.30     2548.79     86.91 o
   4   2  16     4344.07     4223.34    134.02 o
   5   2  16      591.01      662.62     62.99 o
   6   2  16      606.60      589.04     70.12 o
   7   2  16       93.42       77.60     57.88 o
  -1   3  16     3299.78     3079.22     93.49 o
   0   3  16    15311.69    14651.68    381.25 o
   1   3  16     3321.06     3033.39     94.40 o
   2   3  16     2194.26     2270.52     71.03 o
   3   3  16      599.03      656.96     49.66 o
   4   3  16      602.75      532.62     49.12 o
   5   3  16       72.10       85.45     47.84 o
   6   3  16      257.26      229.15     62.99 o
   7   3  16      239.19      213.63     65.00 o
  -1   4  16     2217.36     2183.43     69.20 o
   0   4  16     4429.85     4582.68    131.47 o
   1   4  16     2245.26     2222.68     68.47 o
   2   4  16     1227.10     1139.00     56.24 o
   3   4  16     1868.64     1874.30     72.85 o
   4   4  16     1508.50     1473.15     81.98 o
   5   4  16      236.92      146.62     51.67 o
   6   4  16      951.87      904.92     84.72 o
   7   4  16      224.74      214.36     68.47 o
   0   5  16      518.40      571.51     39.44 o
   1   5  16       89.94       96.77     29.58 o
   2   5  16     1040.36     1054.83     55.14 o
   3   5  16     2707.76     2708.56     87.28 o
   4   5  16      855.36      813.08     67.38 o
   5   5  16     1627.82     1526.10     92.94 o
   6   5  16      140.28       62.26    129.82 o
   7   5  16      149.45      -48.93    154.84 o
   0   6  16     2641.48     2602.47     79.61 o
   1   6  16     3966.08     3946.89    105.72 o
   2   6  16     1240.02     1172.78     62.08 o
   3   6  16     1037.75     1065.97     69.57 o
   4   6  16      521.71      591.05     64.64 o
   5   6  16       30.23        0.00     91.66 o
   6   6  16       87.23       44.00    146.26 o
   7   6  16      347.87      268.96     77.42 o
   0   7  16     1035.12     1138.64     59.16 o
   1   7  16     1056.91     1021.96     60.07 o
   2   7  16     1394.31     1487.02     75.23 o
   3   7  16     1039.26     1041.50     75.96 o
   4   7  16      572.73      638.89     67.56 o
   5   7  16      589.35      636.33     65.19 o
   6   7  16      185.81       23.19    140.78 o
   0   8  16        0.53        8.58     32.68 o
   1   8  16      407.54      328.85     56.06 o
   2   8  16     1218.06     1212.77     78.70 o
   3   8  16     1261.89     1145.94     79.24 o
   4   8  16     1496.20     1676.74     91.84 o
   5   8  16      277.52      329.94     58.61 o
   6   8  16      326.35      282.47     71.21 o
   0   9  16      996.04      935.60     72.12 o
   1   9  16      904.62      807.60     69.02 o
   2   9  16     1318.01     1329.08     84.36 o
   3   9  16      210.93      160.68     54.59 o
   4   9  16       39.86      -20.09    119.05 o
   5   9  16       51.26       45.10    149.72 o
   6   9  16       63.61       55.69     62.99 o
   0  10  16      119.38      160.50     42.54 o
   1  10  16      490.92      542.48     62.99 o
   2  10  16      553.47      673.94     68.65 o
   3  10  16      152.01      119.05     56.79 o
   4  10  16      181.74      196.10     56.97 o
   5  10  16      117.10        0.00    131.65 o
   0  11  16       31.12       19.35     96.59 o
   1  11  16      322.66      392.02     62.63 o
   2  11  16      391.67      365.37     69.57 o
   3  11  16      448.85      473.28     70.66 o
   4  11  16      124.75     -117.77    154.29 o
   5  11  16      213.89        0.00    154.47 o
   0  12  16      273.62      276.63     63.18 o
   1  12  16      371.35      330.49     71.94 o
   2  12  16      164.51       67.01    159.40 o
   3  12  16      317.75      302.37     72.85 o
   4  12  16       36.65      121.42     49.66 o
   0  13  16       72.19       93.12     57.33 o
   1  13  16      105.49       42.36     58.25 o
   2  13  16      248.09      296.16     66.46 o
   3  13  16      148.52       25.56    155.39 o
   0  14  16       38.08       77.05    133.29 o
   1  14  16       58.31       51.86     96.96 o
   1   0  17       26.88       74.98     80.98 o
   2   0  17      326.78      335.97     35.24 o
   3   0  17     3948.71     3848.29    116.13 o
   4   0  17     1470.40     1445.76     68.47 o
   5   0  17     1828.27     1702.12     94.40 o
   6   0  17      315.23      386.00     55.33 o
   7   0  17      588.77      600.18     72.67 o
  -1   1  17     4188.42     4211.83    121.24 o
   0   1  17     3699.37     3395.83     97.69 o
   1   1  17     4109.27     3912.20    117.77 o
   2   1  17      633.09      587.94     42.91 o
   3   1  17      956.87      927.93     52.22 o
   4   1  17     1063.27     1035.48     61.17 o
   5   1  17      646.15      703.34     64.09 o
   6   1  17      251.74      222.58     58.43 o
   7   1  17      356.63      216.19     77.05 o
  -1   2  17     1649.65     1634.92     57.70 o
   0   2  17     3157.66     2974.60     89.47 o
   1   2  17     1594.90     1414.35     55.33 o
   2   2  17     1798.99     1864.07     63.72 o
   3   2  17      759.97      750.45     49.30 o
   4   2  17      445.54      400.79     48.93 o
   5   2  17      587.76      599.45     64.27 o
   6   2  17      278.65      186.79     60.99 o
   7   2  17      319.50      -69.75    165.98 o
  -1   3  17      437.03      459.40     38.16 o
   0   3  17       81.59       48.02     31.59 o
   1   3  17      424.85      452.64     38.16 o
   2   3  17      595.63      572.06     42.73 o
   3   3  17       33.71       41.27     32.14 o
   4   3  17     1532.44     1392.81     79.79 o
   5   3  17     1217.47     1119.10     82.53 o
   6   3  17      652.81      771.27     75.05 o
   7   3  17      171.52       85.27     65.55 o
  -1   4  17     1661.61     1572.48     62.45 o
   0   4  17     3081.26     2904.12     86.91 o
   1   4  17     1661.71     1630.72     62.45 o
   2   4  17     1950.73     1953.91     69.57 o
   3   4  17      470.12      537.73     47.66 o
   4   4  17      487.60      529.70     59.71 o
   5   4  17      309.35      276.63     54.96 o
   6   4  17      251.63      344.00     54.05 o
   7   4  17      195.26      212.72     72.31 o
   0   5  17     4236.86     4092.24    116.86 o
   1   5  17     2877.65     2742.34     80.71 o
   2   5  17      525.12      557.63     47.11 o
   3   5  17      625.69      578.08     51.13 o
   4   5  17      789.35      778.93     65.73 o
   5   5  17      126.37       87.83     52.95 o
   6   5  17      191.54       84.90     61.90 o
   7   5  17      295.94      288.86     71.76 o
   0   6  17        2.86      -12.42     89.83 o
   1   6  17      145.30      136.76     37.07 o
   2   6  17      284.66      274.62     42.54 o
   3   6  17     1295.68     1281.43     81.44 o
   4   6  17      841.72      819.29     74.31 o
   5   6  17      774.79      865.67     75.96 o
   6   6  17      448.80       22.46    147.53 o
   7   6  17      195.92        0.00    126.35 o
   0   7  17      536.82      502.67     45.83 o
   1   7  17      969.39      971.39     59.52 o
   2   7  17     1050.94     1071.08     69.93 o
   3   7  17      443.04      418.13     54.59 o
   4   7  17      377.58      369.02     60.26 o
   5   7  17      125.98      150.46     50.94 o
   6   7  17      232.53      344.55     65.55 o
   0   8  17      223.56      273.52     45.10 o
   1   8  17      499.12      451.55     54.41 o
   2   8  17      784.68      871.14     65.92 o
   3   8  17      364.21      441.87     60.07 o
   4   8  17       42.99       15.34     50.94 o
   5   8  17      102.04      -21.55    103.53 o
   6   8  17       73.21       48.75     61.72 o
   0   9  17      358.50      353.50     47.11 o
   1   9  17       78.72       46.38     46.74 o
   2   9  17      569.70      507.06     64.45 o
   3   9  17      310.97      340.17     61.53 o
   4   9  17      752.41      801.76     75.05 o
   5   9  17      320.13      262.38     70.85 o
   6   9  17      340.01      375.77     76.87 o
   0  10  17      444.40      591.05     61.17 o
   1  10  17      422.33      530.98     65.00 o
   2  10  17      639.60      568.95     72.49 o
   3  10  17      457.12      401.88     67.74 o
   4  10  17      108.51       93.49     50.58 o
   5  10  17      141.53      220.39     60.62 o
   0  11  17      311.72      284.84     58.06 o
   1  11  17      696.30      842.11     74.86 o
   2  11  17      468.28      522.58     65.92 o
   3  11  17      270.53      287.95     64.09 o
   4  11  17       82.51       23.92    156.66 o
   0  12  17        3.96       -4.38     46.01 o
   1  12  17       43.22        0.00    119.96 o
   2  12  17      297.78      195.74     67.01 o
   3  12  17      382.26      459.95     73.22 o
   4  12  17       52.60      -25.75    123.43 o
   0  13  17       81.95       47.84    106.82 o
   1  13  17      219.03      280.28     70.66 o
   2  13  17      184.68       98.78    167.62 o
   0  14  17      236.28      224.40     67.92 o
   0   0  18     4344.84     4133.98     86.25 o
   1   0  18     1775.73     1658.96     95.31 o
   2   0  18     2428.76     2355.43     77.97 o
   3   0  18        0.08      -71.39     77.24 o
   4   0  18       54.85       27.75     85.64 o
   5   0  18       26.19      -36.52     48.93 o
   6   0  18       96.05       35.24     52.04 o
   7   0  18       22.44      -46.74    136.40 o
  -1   1  18      578.86      475.83     42.18 o
   0   1  18     2146.03     2045.57     64.82 o
   1   1  18      609.09      662.62     42.73 o
   2   1  18     1222.12     1327.26     55.33 o
   3   1  18     1574.42     1543.99     66.10 o
   4   1  18     1575.96     1517.70     79.98 o
   5   1  18      295.19      273.89     53.50 o
   6   1  18      392.61      354.23     62.45 o
   7   1  18       23.77       89.10     60.99 o
  -1   2  18      661.37      677.78     42.36 o
   0   2  18      561.88      536.09     40.90 o
   1   2  18      617.48      599.81     43.27 o
   2   2  18     1269.51     1235.96     56.79 o
   3   2  18     3656.17     3586.46    104.62 o
   4   2  18     1698.38     1642.96     81.98 o
   5   2  18     1295.81     1278.69     87.46 o
   6   2  18       50.30       67.74     45.65 o
   7   2  18      239.42      189.71     72.31 o
  -1   3  18     4266.54     4287.79    134.20 o
   0   3  18     3029.72     2964.19     77.60 o
   1   3  18     4234.82     4040.75    130.74 o
   2   3  18        7.49      -22.82     77.42 o
   3   3  18     1213.34     1258.42     58.98 o
   4   3  18      197.33      220.21     44.00 o
   5   3  18        3.02        0.00    104.26 o
   6   3  18        2.08     -120.51    120.51 o
   7   3  18      318.36      274.25     77.78 o
  -1   4  18      937.19      858.73     49.48 o
   0   4  18     1349.15     1320.32     56.79 o
   1   4  18      947.61      997.13     51.67 o
   2   4  18     1004.16     1068.89     56.06 o
   3   4  18      748.28      768.34     54.59 o
   4   4  18      340.01      316.98     50.40 o
   5   4  18     1226.76     1194.88     87.46 o
   6   4  18      144.33      176.02     54.23 o
   7   4  18      183.09       64.09     68.47 o
   0   5  18        0.39      -71.03     81.98 o
   1   5  18      626.20      607.85     46.01 o
   2   5  18      691.00      709.92     51.13 o
   3   5  18      814.98      810.71     67.01 o
   4   5  18     1563.15     1622.51     87.46 o
   5   5  18      282.52      172.00     56.24 o
   6   5  18      477.48      555.63     69.93 o
   7   5  18       40.64       25.38    141.33 o
   0   6  18     2754.25     2743.43     86.91 o
   1   6  18      388.51      440.23     43.46 o
   2   6  18      983.06      864.02     59.52 o
   3   6  18      180.58      153.01     46.93 o
   4   6  18      626.53      552.89     61.35 o
   5   6  18       11.80      -54.41     54.41 o
   6   6  18      124.81       64.27     62.99 o
   7   6  18       17.84     -131.28    146.26 o
   0   7  18      589.43      605.66     51.86 o
   1   7  18     1240.29     1116.91     72.49 o
   2   7  18     1031.04     1047.53     73.04 o
   3   7  18      318.64      286.30     56.79 o
   4   7  18     1189.44     1203.09     86.73 o
   5   7  18       48.88       41.63     49.66 o
   6   7  18      425.69      471.63     76.69 o
   0   8  18      692.63      633.23     63.54 o
   1   8  18      242.09      323.55     50.21 o
   2   8  18      302.35      393.30     53.32 o
   3   8  18     1140.44     1121.48     84.17 o
   4   8  18      122.30       19.54    119.23 o
   5   8  18      584.65      671.02     74.31 o
   6   8  18       24.44       74.50    113.75 o
   0   9  18       28.94        0.00     70.85 o
   1   9  18     1548.56     1475.34     86.37 o
   2   9  18      298.96      364.09     58.61 o
   3   9  18      382.11      387.28     63.54 o
   4   9  18        5.44      -84.17    107.18 o
   5   9  18       13.17       23.55    117.41 o
   0  10  18      294.67      257.45     61.53 o
   1  10  18      366.69      461.04     53.13 o
   2  10  18      327.84      206.15     67.92 o
   3  10  18      430.70      427.99     68.47 o
   4  10  18        0.70     -113.57    126.35 o
   5  10  18      359.67      304.20     78.33 o
   0  11  18       96.88      105.36     45.83 o
   1  11  18      225.55      279.18     56.24 o
   2  11  18      181.68       85.27    153.56 o
   3  11  18      151.50      199.02     55.69 o
   4  11  18      306.97      258.00     72.31 o
   0  12  18      638.13      711.74     76.51 o
   1  12  18       44.64      -67.19    102.43 o
   2  12  18      524.18      441.14     72.67 o
   3  12  18       77.36       24.47    160.13 o
   0  13  18       24.75     -146.26    157.94 o
   1  13  18      198.89      241.39     69.38 o
   2  13  18      187.72      322.09     62.45 o
   1   0  19     1135.65     1072.39     52.22 o
   2   0  19     1411.47     1466.39     59.52 o
   3   0  19     2437.71     2511.00     83.26 o
   4   0  19      130.33      138.40     40.54 o
   5   0  19     2571.29     2442.16    106.09 o
   6   0  19       10.82       40.17    113.75 o
   7   0  19      264.17      210.16     71.58 o
  -1   1  19     5125.76     4974.34    141.14 o
   0   1  19        5.78      -59.71     77.05 o
   1   1  19     5035.03     4985.29    170.72 o
   2   1  19      372.56      323.00     34.69 o
   3   1  19     1177.41     1051.36     57.88 o
   4   1  19      828.34      913.32     70.12 o
   5   1  19       76.24       51.67    115.40 o
   6   1  19      304.73      335.06     61.53 o
   7   1  19      334.19      330.67     69.02 o
  -1   2  19     1038.71     1070.17     52.59 o
   0   2  19     6256.10     5853.70    188.07 o
   1   2  19     1003.16      987.82     50.40 o
   2   2  19     1867.60     1978.38     70.30 o
   3   2  19      238.42      266.95     38.71 o
   4   2  19      217.62      182.96     47.66 o
   5   2  19      512.77      531.16     63.18 o
   6   2  19      435.46      449.54     68.84 o
   7   2  19      110.84      106.09     67.56 o
  -1   3  19      171.51      187.16     32.68 o
   0   3  19      276.16      227.33     36.70 o
   1   3  19      178.43      200.67     31.59 o
   2   3  19     2642.01     2560.11     79.61 o
   3   3  19      125.61      114.12     37.43 o
   4   3  19     2179.94     2455.49    101.34 o
   5   3  19      115.06        0.00     98.05 o
   6   3  19      745.92      738.40     78.88 o
   7   3  19       30.73      -44.19     67.56 o
  -1   4  19      237.43      264.39     36.70 o
   0   4  19     5804.78     5737.93    163.05 o
   1   4  19      230.47      195.92     35.06 o
   2   4  19     1023.32     1037.67     57.52 o
   3   4  19     1009.58      904.92     67.01 o
   4   4  19      353.16      423.98     47.84 o
   5   4  19      451.86      392.39     67.01 o
   6   4  19      256.79      356.05     62.08 o
   7   4  19       96.77       55.33     71.58 o
   0   5  19      268.79      289.04     38.53 o
   1   5  19     5031.01     4853.64    156.48 o
   2   5  19      173.21      156.85     35.42 o
   3   5  19      686.36      653.49     61.17 o
   4   5  19      276.02      350.21     53.68 o
   5   5  19       53.85       38.34    118.32 o
   6   5  19      137.78     -111.02    135.12 o
   7   5  19      303.28      305.11     74.68 o
   0   6  19       11.46      -13.33     64.27 o
   1   6  19      674.79      615.88     53.32 o
   2   6  19      116.42       43.27     96.77 o
   3   6  19     1531.57     1660.12     89.29 o
   4   6  19       17.16      -17.71    113.94 o
   5   6  19     1453.02     1572.84     95.86 o
   6   6  19       16.12      -23.55    150.27 o
   0   7  19       64.76       93.30     37.98 o
   1   7  19     1692.93     1814.59     86.91 o
   2   7  19      953.65      995.12     70.85 o
   3   7  19      473.38      403.89     62.08 o
   4   7  19      494.51      501.03     67.19 o
   5   7  19       19.47      -42.54    112.84 o
   6   7  19      200.51       48.20    122.88 o
   0   8  19     1885.52     1942.77     95.13 o
   1   8  19       27.29       12.78     35.79 o
   2   8  19      988.69      987.09     76.14 o
   3   8  19       65.91      124.16     45.28 o
   4   8  19       67.99       16.07     46.93 o
   5   8  19      213.89      180.58     67.01 o
   6   8  19      110.43      141.69     56.42 o
   0   9  19       18.10       44.73     40.54 o
   1   9  19       70.95      -35.06    119.05 o
   2   9  19      510.01      517.83     60.62 o
   3   9  19       13.10      -19.72     94.40 o
   4   9  19      775.00      778.39     83.44 o
   5   9  19        1.56     -126.35    126.35 o
   0  10  19     1324.93     1313.38     93.30 o
   1  10  19      118.39       57.70    100.06 o
   2  10  19      513.82      478.75     71.21 o
   3  10  19      419.75      555.44     70.66 o
   4  10  19       19.89      -69.57    106.27 o
   5  10  19      293.52      269.32     76.51 o
   0  11  19       10.35      -50.94     50.94 o
   1  11  19      821.26      803.40     84.17 o
   2  11  19       59.95      -43.64    115.40 o
   3  11  19      155.90      212.72     55.14 o
   4  11  19       76.45       54.59     56.79 o
   0  12  19       21.01        4.56     49.66 o
   1  12  19      153.99      -45.65    144.61 o
   2  12  19       24.01      -47.47    138.22 o
   3  12  19      322.06      298.72     70.12 o
   0  13  19        0.89       39.80     58.79 o
   1  13  19      337.62      155.75     70.85 o
   2  13  19       97.71      128.18     65.55 o
   0   0  20     4407.71     4357.30    150.82 o
   1   0  20       56.07       10.11     42.34 o
   2   0  20     1001.81      955.87     53.86 o
   3   0  20      130.97      147.53     36.15 o
   4   0  20      913.96      756.66     64.27 o
   5   0  20       98.84      183.69     48.02 o
   6   0  20       95.28       94.95     43.82 o
   7   0  20       14.54     -121.61    147.90 o
  -1   1  20     1822.87     1742.10     66.83 o
   0   1  20       15.58       44.00     25.20 o
   1   1  20     1897.13     1858.41     66.65 o
   2   1  20      947.40      933.95     53.32 o
   3   1  20      505.64      513.26     48.57 o
   4   1  20     1647.85     1576.49     86.37 o
   5   1  20      204.41      213.08     52.22 o
   6   1  20      826.12      733.10     78.88 o
   7   1  20      138.07       73.22    126.72 o
  -1   2  20      563.17      502.49     43.09 o
   0   2  20     1244.37     1151.24     58.43 o
   1   2  20      565.43      510.89     43.09 o
   2   2  20      819.84      679.60     52.95 o
   3   2  20      433.78      497.01     43.09 o
   4   2  20      182.48       87.10     45.47 o
   5   2  20     1002.27      990.74     79.43 o
   6   2  20      260.61      125.81     61.72 o
   7   2  20      406.15      325.38     77.24 o
  -1   3  20     2272.74     2346.30     75.59 o
   0   3  20      103.24       79.43     33.05 o
   1   3  20     2247.19     2260.85     73.58 o
   2   3  20      673.50      552.70     47.84 o
   3   3  20     1395.02     1317.58     77.05 o
   4   3  20       23.18        0.00     96.04 o
   5   3  20        9.85     -118.14    118.14 o
   6   3  20      189.09      205.42     60.26 o
   7   3  20      272.61      240.66     70.48 o
  -1   4  20      240.42      246.86     33.96 o
   0   4  20       62.45       56.60     31.95 o
   1   4  20      232.00      209.61     34.14 o
   2   4  20      298.51      382.89     41.81 o
   3   4  20     1332.61     1402.48     78.70 o
   4   4  20      311.87      335.42     53.32 o
   5   4  20     1537.78     1582.34     91.84 o
   6   4  20       44.88        0.00    131.83 o
   7   4  20      229.06      184.60     67.56 o
   0   5  20      273.01      244.12     40.54 o
   1   5  20      655.48      712.65     51.86 o
   2   5  20      175.86      165.25     36.88 o
   3   5  20      155.39      160.86     45.28 o
   4   5  20      847.46      820.57     73.40 o
   5   5  20       26.68      -98.60    138.22 o
   6   5  20      564.38      631.77     79.61 o
   0   6  20     1492.81     1482.46     70.48 o
   1   6  20      210.98      290.69     38.16 o
   2   6  20     1764.03     1810.03     88.37 o
   3   6  20       36.30       16.43     44.55 o
   4   6  20      273.26      278.63     55.14 o
   5   6  20       16.92     -103.71    126.17 o
   6   6  20      155.31       23.92    133.66 o
   0   7  20        1.82      -82.90     82.90 o
   1   7  20      172.11      234.26     48.20 o
   2   7  20      535.04      542.48     57.52 o
   3   7  20      318.00      332.68     55.51 o
   4   7  20      763.19      832.80     80.89 o
   5   7  20       96.11      131.10     53.50 o
   6   7  20      269.37      280.46     68.65 o
   0   8  20      531.44      560.37     62.63 o
   1   8  20      195.56      192.82     46.56 o
   2   8  20      230.51      244.12     53.13 o
   3   8  20      804.04      784.60     77.97 o
   4   8  20       90.49      128.00     53.68 o
   5   8  20      510.53      549.60     75.78 o
   6   8  20       63.20       77.42     57.33 o
   0   9  20      324.55      338.52     58.43 o
   1   9  20     1167.17     1197.43     83.63 o
   2   9  20       13.36      -37.80     99.88 o
   3   9  20      270.78      291.05     58.61 o
   4   9  20        4.17      -66.46     85.82 o
   5   9  20        4.51        4.93     59.89 o
   0  10  20      452.86      362.99     65.92 o
   1  10  20      117.10      -98.96     98.96 o
   2  10  20      228.18      163.78     59.89 o
   3  10  20      438.41      542.84     73.22 o
   4  10  20      106.97       85.45     56.97 o
   0  11  20       20.98      -21.36    102.07 o
   1  11  20      174.61       21.55    159.22 o
   2  11  20      203.20      334.87     60.44 o
   3  11  20       62.05        0.00    141.87 o
   4  11  20      412.68      359.70     79.24 o
   0  12  20      722.22      725.80     81.07 o
   1  12  20       88.74      121.61     54.05 o
   2  12  20      391.96      390.93     70.48 o
   3  12  20        1.20      -54.23     54.23 o
   0  13  20       52.96       25.38    141.14 o
   1  13  20      192.94      194.64     67.92 o
   1   0  21     1090.85     1082.06     38.98 o
   2   0  21     1048.96      989.46     55.87 o
   3   0  21     1796.03     1856.95     76.32 o
   4   0  21      172.94      148.45     50.58 o
   5   0  21      701.25      696.59     73.04 o
   6   0  21      657.23      559.28     80.34 o
   7   0  21       69.51       19.90     60.44 o
  -1   1  21     2530.34     2429.20     78.33 o
   0   1  21      349.43      328.66     35.79 o
   1   1  21     2505.48     2443.25     77.24 o
   2   1  21     1031.73     1129.51     56.24 o
   3   1  21      484.68      531.71     45.28 o
   4   1  21     1069.58     1164.93     75.78 o
   5   1  21      143.22      117.22     51.86 o
   6   1  21      163.89      161.59     62.81 o
   7   1  21      202.67      164.70     65.19 o
  -1   2  21      366.99      311.32     43.64 o
   0   2  21     3828.27     3817.80    116.68 o
   1   2  21      311.94      291.96     41.27 o
   2   2  21     1278.89     1323.97     63.72 o
   3   2  21     1363.81     1270.11     73.22 o
   4   2  21       77.82       93.49     46.01 o
   5   2  21      321.01      303.65     59.16 o
   6   2  21      230.97      172.18     63.91 o
   7   2  21       26.11      -25.20    148.99 o
  -1   3  21      563.40      518.74     48.93 o
   0   3  21      685.44      634.87     50.76 o
   1   3  21      544.81      453.01     47.29 o
   2   3  21     2641.11     2711.85     87.46 o
   3   3  21       39.48       78.70     36.70 o
   4   3  21     1682.97     1733.16     93.30 o
   5   3  21      292.21       37.80    133.84 o
   6   3  21      436.94      535.54     72.31 o
   7   3  21       95.78       76.87    117.41 o
  -1   4  21      589.68      520.20     46.74 o
   0   4  21     2947.85     2939.72     87.64 o
   1   4  21      626.12      640.53     49.12 o
   2   4  21     1030.70      983.98     57.88 o
   3   4  21      906.68      884.11     67.56 o
   4   4  21       68.62        3.47     48.39 o
   5   4  21      188.51       78.15    156.30 o
   6   4  21      274.87      198.29     71.76 o
   7   4  21       56.72      104.62    165.43 o
   0   5  21      440.58      467.98     45.47 o
   1   5  21     1907.82     1900.41     74.68 o
   2   5  21      723.51      668.47     60.80 o
   3   5  21      862.03      885.57     68.47 o
   4   5  21      189.50      161.59     50.94 o
   5   5  21      279.26       81.25    128.36 o
   6   5  21      108.29       85.09     66.46 o
   0   6  21       61.35      -43.64     90.93 o
   1   6  21      465.31      448.26     49.85 o
   2   6  21      217.25      155.93     51.49 o
   3   6  21     1530.04     1526.10     90.93 o
   4   6  21      193.75       37.61    133.11 o
   5   6  21      735.52      690.38     85.45 o
   6   6  21      242.07      298.72     62.81 o
   0   7  21      913.28      902.55     69.20 o
   1   7  21     1385.64     1506.93     79.79 o
   2   7  21      414.04      491.54     58.25 o
   3   7  21      271.12      274.80     53.68 o
   4   7  21      283.07      231.16     59.16 o
   5   7  21       30.92      -44.73    141.69 o
   6   7  21       93.04      206.15     63.72 o
   0   8  21     1839.92     1898.22     96.23 o
   1   8  21      155.55      285.39     45.28 o
   2   8  21      815.94      778.02     70.12 o
   3   8  21      211.32      336.33     52.22 o
   4   8  21      332.38      383.08     70.66 o
   5   8  21      160.49       80.34     62.26 o
   0   9  21      385.35      452.10     59.34 o
   1   9  21       32.83      -93.67    122.88 o
   2   9  21      399.16       77.78    182.23 o
   3   9  21      203.02      -62.26    148.26 o
   4   9  21      563.95      612.78     75.78 o
   5   9  21      398.59      339.07     74.68 o
   0  10  21      499.91      550.15     74.86 o
   1  10  21      573.82      549.42     72.31 o
   2  10  21      270.07      222.94     58.98 o
   3  10  21      129.94      206.51     52.40 o
   4  10  21       56.44        0.00    102.62 o
   0  11  21      224.58      265.49     63.18 o
   1  11  21      413.78      475.65     71.58 o
   2  11  21       92.44      128.18     50.94 o
   3  11  21      163.63      -72.31    150.46 o
   4  11  21       61.03      124.16     56.60 o
   0  12  21        8.51      -23.74     97.50 o
   1  12  21       29.34      -29.03     56.60 o
   2  12  21       50.75     -135.12    135.12 o
   0  13  21      256.55      264.03     73.40 o
   0   0  22     2665.00     2597.51     59.73 o
   1   0  22     5513.83     5394.44    105.89 o
   2   0  22     3261.62     3191.88     93.85 o
   3   0  22      965.92      983.62     68.47 o
   4   0  22        0.35      -42.91     42.91 o
   5   0  22      624.88      675.41     69.93 o
   6   0  22      257.25      378.69     68.65 o
   7   0  22      229.43        0.00    197.02 o
  -1   1  22     2589.65     2494.38     85.82 o
   0   1  22      413.23      387.82     43.27 o
   1   1  22     2634.30     2635.16     85.27 o
   2   1  22      966.99      866.76     56.24 o
   3   1  22     1042.01     1058.30     68.47 o
   4   1  22      459.29      500.85     56.60 o
   5   1  22      792.94      817.83     77.97 o
   6   1  22      451.61      507.06     75.23 o
   7   1  22      207.17      112.29     72.49 o
  -1   2  22      785.42      747.16     51.67 o
   0   2  22      536.66      544.12     49.48 o
   1   2  22      757.68      623.73     48.39 o
   2   2  22     2862.58     2792.19     92.03 o
   3   2  22      943.28      905.84     64.09 o
   4   2  22      992.58      997.50     75.41 o
   5   2  22      394.19      336.15     68.47 o
   6   2  22      318.27      212.17     69.38 o
   7   2  22      284.75      370.84     72.49 o
  -1   3  22     1707.23     1606.80     68.29 o
   0   3  22     2578.21     2596.27     85.82 o
   1   3  22     1722.43     1631.82     69.20 o
   2   3  22     2779.36     2723.17     93.67 o
   3   3  22      238.98      276.44     49.48 o
   4   3  22       16.56       65.19     39.62 o
   5   3  22      115.35      109.37     52.95 o
   6   3  22      486.81      468.53     73.40 o
   7   3  22      169.58      308.76     71.21 o
  -1   4  22      927.18     1088.43     59.16 o
   0   4  22      467.52      434.75     44.55 o
   1   4  22      937.37      997.13     55.87 o
   2   4  22      823.88      861.83     65.37 o
   3   4  22      688.12      669.38     64.64 o
   4   4  22     1018.62     1080.76     77.24 o
   5   4  22      544.26      531.16     74.31 o
   6   4  22      216.27        0.00    169.81 o
   0   5  22      955.27     1044.61     65.00 o
   1   5  22      894.31      926.47     63.54 o
   2   5  22      862.49      851.42     63.91 o
   3   5  22      991.42      948.74     73.22 o
   4   5  22      758.37      635.60     69.38 o
   5   5  22      399.14      425.80     69.38 o
   6   5  22      296.88       94.95    171.27 o
   0   6  22     1564.04     1538.51     84.90 o
   1   6  22     1506.79     1422.75     84.90 o
   2   6  22      917.62      968.28     70.85 o
   3   6  22      228.35      245.77     46.93 o
   4   6  22       67.82      -38.89    131.65 o
   5   6  22       60.69        0.00    107.18 o
   6   6  22       89.15       78.88     56.24 o
   0   7  22      453.45      442.78     56.42 o
   1   7  22      263.12      257.27     52.40 o
   2   7  22      570.40      432.92     58.61 o
   3   7  22      565.97      600.36     70.66 o
   4   7  22      262.79      307.67     58.06 o
   5   7  22      326.44      280.28     71.39 o
   6   7  22      198.98      246.68     70.12 o
   0   8  22       39.53       45.47     42.91 o
   1   8  22      285.67      323.73     55.87 o
   2   8  22      622.53      642.72     68.65 o
   3   8  22      239.43      207.06     55.69 o
   4   8  22      421.88      415.21     68.47 o
   5   8  22      217.12      265.12     67.01 o
   0   9  22     1471.82     1573.39     94.58 o
   1   9  22      564.78      571.88     63.91 o
   2   9  22      310.88      428.36     60.26 o
   3   9  22      174.77     -150.09    150.09 o
   4   9  22       16.32      -46.56     93.12 o
   5   9  22        0.07        0.00    165.06 o
   0  10  22      194.86      165.25     62.08 o
   1  10  22      300.04      376.69     64.09 o
   2  10  22      158.17       86.73    137.31 o
   3  10  22      239.75       23.01    161.05 o
   4  10  22      340.71      380.89     75.41 o
   0  11  22       79.57       17.89     55.51 o
   1  11  22       68.58      -45.28    119.60 o
   2  11  22      147.97       65.73     60.07 o
   3  11  22      349.79      290.69     74.31 o
   0  12  22      135.25      185.70     60.26 o
   1  12  22      416.69      414.66     75.59 o
   2  12  22      146.47      136.21     55.87 o
   1   0  23        2.43        6.90     33.19 o
   2   0  23     1613.85     1547.10     71.03 o
   3   0  23      369.56      418.68     51.67 o
   4   0  23      976.55     1027.81     74.31 o
   5   0  23        2.77     -113.02    113.02 o
   6   0  23     1207.52     1297.68     98.23 o
   7   0  23      139.65      104.08    164.51 o
  -1   1  23      142.29      191.54     37.61 o
   0   1  23     1758.32     1758.90     70.12 o
   1   1  23      119.87      214.36     36.70 o
   2   1  23     1311.63     1218.98     63.36 o
   3   1  23      781.06      773.46     63.36 o
   4   1  23      174.94      249.78     46.74 o
   5   1  23      364.65      229.70     67.92 o
   6   1  23      234.71       44.92    158.85 o
   7   1  23      120.77       52.22    160.86 o
  -1   2  23     1325.13     1286.72     65.00 o
   0   2  23        4.23      -51.86     79.79 o
   1   2  23     1355.80     1248.01     65.19 o
   2   2  23      792.80      858.91     63.54 o
   3   2  23     1726.22     1776.07     88.19 o
   4   2  23      412.81      388.92     58.79 o
   5   2  23       97.74      145.89     50.40 o
   6   2  23      180.56      286.12     61.35 o
  -1   3  23      587.26      566.40     51.86 o
   0   3  23      413.89      368.47     45.65 o
   1   3  23      605.59      595.61     50.21 o
   2   3  23      543.05      525.50     59.34 o
   3   3  23     1657.04     1597.86     85.45 o
   4   3  23      121.28      121.06     41.45 o
   5   3  23     1245.41     1506.38     91.11 o
   6   3  23      129.19      111.02     62.99 o
  -1   4  23     1894.25     1774.79     83.44 o
   0   4  23      116.95      123.98     34.69 o
   1   4  23     1868.08     2029.69     85.64 o
   2   4  23      681.43      743.51     63.54 o
   3   4  23      503.74      570.60     58.25 o
   4   4  23      235.26      191.36     55.33 o
   5   4  23       38.74      -20.82    142.06 o
   6   4  23      423.42      402.98     76.32 o
   0   5  23      743.01      911.13     61.72 o
   1   5  23       28.64       45.28     86.91 o
   2   5  23     1389.34     1592.93     85.45 o
   3   5  23      601.12      784.23     65.37 o
   4   5  23      154.37      125.99     51.67 o
   5   5  23      311.78      211.44     67.74 o
   6   5  23      103.32      -48.75    175.47 o
   0   6  23       73.73      -15.70     92.57 o
   1   6  23       24.81      -48.02     99.88 o
   2   6  23      946.17      989.10     75.05 o
   3   6  23      141.10      145.71     49.48 o
   4   6  23     1105.98     1209.48     87.46 o
   5   6  23       21.05        0.00    123.25 o
   6   6  23      528.46      484.41     85.64 o
   0   7  23     1847.85     1934.01     93.12 o
   1   7  23      415.57      476.02     60.62 o
   2   7  23      389.48      480.76     58.43 o
   3   7  23      134.40      142.60     52.59 o
   4   7  23       50.35       21.18    105.54 o
   5   7  23      243.58      325.20     69.75 o
   0   8  23       61.49       54.23     93.85 o
   1   8  23     1019.95     1259.15     75.96 o
   2   8  23      149.65      176.57     48.57 o
   3   8  23      416.51      451.55     67.74 o
   4   8  23      324.92      269.50     73.04 o
   5   8  23        7.41      -60.26     60.26 o
   0   9  23      118.39       78.70    124.34 o
   1   9  23       77.95      135.67     44.37 o
   2   9  23       41.13       20.63    125.44 o
   3   9  23      799.92      894.88     84.17 o
   4   9  23       57.24       47.47    121.24 o
   0  10  23       64.63       59.52     48.20 o
   1  10  23      505.46      557.82     72.49 o
   2  10  23       24.61      -89.29     99.69 o
   3  10  23       38.11        4.75     53.13 o
   4  10  23      153.85      151.92     64.45 o
   0  11  23      410.79      564.21     79.06 o
   1  11  23       62.17      -46.38    146.62 o
   2  11  23      277.83      249.05     66.10 o
   3  11  23      159.29      201.76     67.38 o
   0  12  23        3.14      -20.09     60.44 o
   1  12  23        2.04        0.00    138.40 o
   2  12  23      149.45      216.74     64.45 o
   0   0  24        3.10      -13.36     50.15 o
   1   0  24     2152.60     2080.18     54.68 o
   2   0  24        6.97       39.99     37.25 o
   3   0  24     1064.74     1093.54     76.32 o
   4   0  24        5.96      -35.42     82.90 o
   5   0  24        6.93       39.99     42.36 o
   6   0  24       29.96       92.03    165.79 o
  -1   1  24      872.78      827.32     56.06 o
   0   1  24      397.01      412.11     43.64 o
   1   1  24      869.90      783.68     54.41 o
   2   1  24      961.97      967.37     67.56 o
   3   1  24      800.72      814.36     67.19 o
   4   1  24       53.20      -17.71    104.99 o
   5   1  24      744.32      787.88     79.79 o
   6   1  24       68.72       13.88     59.34 o
  -1   2  24      727.47      768.16     58.06 o
   0   2  24       30.23        2.19     28.48 o
   1   2  24      734.95      743.88     56.97 o
   2   2  24      563.26      642.17     56.24 o
   3   2  24       77.68      -16.07    110.47 o
   4   2  24      247.64      245.04     53.86 o
   5   2  24       10.52      -20.27     97.69 o
   6   2  24      503.55      452.64     71.58 o
  -1   3  24       25.80       42.54     64.82 o
   0   3  24      972.37      977.59     66.83 o
   1   3  24       25.30      -34.14     38.34 o
   2   3  24     2061.27     2008.50     91.11 o
   3   3  24       20.65       13.15     44.19 o
   4   3  24       15.50     -100.97    100.97 o
   5   3  24        1.27       -8.40     53.50 o
   6   3  24       70.27       23.74     63.54 o
  -1   4  24      449.80      434.38     53.86 o
   0   4  24       25.11        8.76     36.34 o
   1   4  24      463.32      446.62     53.50 o
   2   4  24      766.01      793.36     70.30 o
   3   4  24      394.08      469.81     58.06 o
   4   4  24     1134.54     1100.48     90.20 o
   5   4  24       74.37       21.36    130.55 o
   6   4  24      354.09      426.35     77.60 o
   0   5  24      526.50      587.03     57.33 o
   1   5  24      235.66      216.74     45.83 o
   2   5  24      414.58      399.88     57.33 o
   3   5  24      717.11      763.60     67.74 o
   4   5  24        3.98      -45.65     45.65 o
   5   5  24      497.35      501.76     68.65 o
   6   5  24        2.57     -165.61    165.61 o
   0   6  24        7.49        0.00     69.20 o
   1   6  24     2415.68     2374.97    103.53 o
   2   6  24       89.03      118.87     45.83 o
   3   6  24      423.70      368.47     58.43 o
   4   6  24       77.71       82.71    130.74 o
   5   6  24       12.06      -23.19    110.83 o
   6   6  24       25.89      -51.67    150.64 o
   0   7  24      218.20      261.65     46.38 o
   1   7  24       28.94      -53.32    119.23 o
   2   7  24      299.63      293.24     61.17 o
   3   7  24      578.22      581.01     70.48 o
   4   7  24       12.12       26.29     46.56 o
   5   7  24      373.17      313.33     70.66 o
   0   8  24        8.97       37.80     96.23 o
   1   8  24      356.80      371.21     60.80 o
   2   8  24      276.89      337.06     55.14 o
   3   8  24       14.73     -123.43    123.43 o
   4   8  24      416.45      337.06     72.49 o
   5   8  24       22.37        0.00    107.36 o
   0   9  24     1653.83     1616.48    104.99 o
   1   9  24       11.60     -102.98    114.67 o
   2   9  24      615.70      546.68     69.57 o
   3   9  24       14.17      -90.75    139.68 o
   4   9  24       18.02       24.47     47.47 o
   0  10  24       18.82      122.15     39.44 o
   1  10  24      227.99       22.09    163.78 o
   2  10  24      116.80       54.96     59.52 o
   3  10  24      108.10      111.02     61.35 o
   0  11  24      253.51      249.60     71.03 o
   1  11  24       12.10       62.45     52.77 o
   2  11  24       64.01     -147.35    147.35 o
   3  11  24      366.39      232.44     78.51 o
   0  12  24       14.95       76.87    117.41 o
   1  12  24      536.83      600.54     85.45 o
   1   0  25        6.11        0.07     74.95 o
   2   0  25     1279.48     1275.40     77.05 o
   3   0  25      403.84      460.50     57.15 o
   4   0  25      522.61      469.81     63.18 o
   5   0  25      175.08       82.71    140.23 o
   6   0  25      725.53      591.41     82.53 o
  -1   1  25      604.61      616.98     53.86 o
   0   1  25     2312.59     2198.95     93.67 o
   1   1  25      619.41      709.92     60.62 o
   2   1  25     1713.50     1726.58     83.81 o
   3   1  25      295.03      271.15     48.39 o
   4   1  25       70.69       36.88     46.56 o
   5   1  25      159.34      128.73     54.96 o
   6   1  25      127.50       28.48     68.84 o
  -1   2  25     1608.40     1585.62     79.79 o
   0   2  25      773.75      743.15     59.71 o
   1   2  25     1609.41     1629.45     81.25 o
   2   2  25      387.13      390.75     55.51 o
   3   2  25      802.12      900.18     68.11 o
   4   2  25      303.08      253.25     58.61 o
   5   2  25      154.19      126.17     54.41 o
   6   2  25      252.64      267.50     69.57 o
  -1   3  25      238.78      306.02     44.37 o
   0   3  25        3.73      -81.07     81.07 o
   1   3  25      232.90      311.14     46.01 o
   2   3  25      145.76      -25.38     50.58 o
   3   3  25     1527.29     1715.81     91.30 o
   4   3  25      252.73       76.14    129.27 o
   5   3  25      755.20      607.12     77.78 o
   6   3  25       38.12       48.57    123.98 o
  -1   4  25     1298.72     1236.69     77.42 o
   0   4  25      385.23      320.63     49.12 o
   1   4  25     1305.48     1454.16     78.88 o
   2   4  25      563.37      545.40     63.18 o
   3   4  25      415.58      463.60     61.53 o
   4   4  25      171.64      279.00     54.23 o
   5   4  25       57.88        0.00    121.06 o
   6   4  25      170.69      174.01     65.37 o
   0   5  25      412.64      471.82     54.23 o
   1   5  25      488.33      557.09     61.35 o
   2   5  25     1155.39     1111.43     79.98 o
   3   5  25      287.72      385.45     52.40 o
   4   5  25       65.51      -20.45    130.55 o
   5   5  25       75.71        0.00    148.08 o
   6   5  25       69.95      128.00     57.70 o
   0   6  25       67.48       16.98     94.58 o
   1   6  25       81.89      -52.04    108.28 o
   2   6  25      490.21      500.85     62.81 o
   3   6  25      128.60      198.66     53.50 o
   4   6  25      636.15      638.16     73.40 o
   5   6  25       34.70       14.24     53.86 o
   0   7  25     1005.93     1119.28     80.52 o
   1   7  25      298.82      328.48     51.86 o
   2   7  25      326.19      315.34     60.07 o
   3   7  25      259.95      304.38     61.53 o
   4   7  25       48.59      -44.92    119.05 o
   5   7  25      174.32       79.24     65.92 o
   0   8  25      101.92        7.85     51.86 o
   1   8  25     1014.25     1105.23     86.00 o
   2   8  25      125.49      114.85     48.93 o
   3   8  25      191.78       65.73     54.23 o
   4   8  25      116.59       52.22     66.65 o
   0   9  25        0.30     -104.81    137.49 o
   1   9  25       55.47       12.78     53.50 o
   2   9  25      145.25      237.73     54.96 o
   3   9  25      480.96      601.64     76.14 o
   4   9  25       43.67        0.00    137.13 o
   0  10  25        6.17      -44.92    118.87 o
   1  10  25      275.68      281.92     61.35 o
   2  10  25      229.27      273.52     58.61 o
   3  10  25       66.58      118.87     51.49 o
   0  11  25      399.95      356.24     72.85 o
   1  11  25       38.41      -24.65    145.89 o
   2  11  25      223.52      151.19     76.14 o
   0   0  26     1500.56     1463.32     53.45 o
   1   0  26      558.93      592.48     40.75 o
   2   0  26      464.13      365.37     60.99 o
   3   0  26      783.50      833.89     71.03 o
   4   0  26       11.36      -41.81     43.82 o
   5   0  26        2.09       42.91     80.34 o
   6   0  26       12.63        0.00    132.74 o
  -1   1  26      331.55      341.99     49.48 o
   0   1  26        6.06       29.58     66.28 o
   1   1  26      317.81      353.50     51.67 o
   2   1  26      431.12      494.09     61.53 o
   3   1  26      193.64      227.69     47.11 o
   4   1  26      466.37      507.06     62.08 o
   5   1  26      277.24      237.00     67.74 o
   6   1  26      163.76      223.67     55.51 o
  -1   2  26       41.73       60.62     39.44 o
   0   2  26       68.58     -105.54    115.76 o
   1   2  26       48.20       73.22     39.44 o
   2   2  26      461.98      376.69     58.25 o
   3   2  26      389.98      458.67     61.17 o
   4   2  26      231.23      216.37     56.24 o
   5   2  26      395.60      409.73     74.50 o
   6   2  26      388.75      225.87     84.72 o
  -1   3  26      500.78      532.44     53.68 o
   0   3  26      227.26      239.93     47.66 o
   1   3  26      508.60      549.78     56.06 o
   2   3  26      863.31      866.40     67.56 o
   3   3  26      155.80       17.89    140.05 o
   4   3  26      130.11      146.07     49.48 o
   5   3  26        7.24        0.00    143.88 o
   6   3  26        4.87        0.00    122.34 o
  -1   4  26      145.80      151.92     46.01 o
   0   4  26      512.95      524.22     58.79 o
   1   4  26      128.23       88.19     46.20 o
   2   4  26      369.41      281.01     58.61 o
   3   4  26      678.86      742.42     68.65 o
   4   4  26      413.37      382.35     65.92 o
   5   4  26      158.90      164.15     59.16 o
   6   4  26      183.67      255.26     65.37 o
   0   5  26      164.99      214.54     44.00 o
   1   5  26      533.09      516.37     59.34 o
   2   5  26      306.38      268.59     57.15 o
   3   5  26      312.17      303.83     56.60 o
   4   5  26      459.41      506.14     70.12 o
   5   5  26      462.75      569.68     74.86 o
   0   6  26      397.26      442.60     61.17 o
   1   6  26      620.40      700.06     63.91 o
   2   6  26      396.07      387.82     61.90 o
   3   6  26      211.27      201.58     55.33 o
   4   6  26       43.34       44.19     98.78 o
   5   6  26       11.24       73.04     55.33 o
   0   7  26      413.28      451.18     68.11 o
   1   7  26      103.23       57.70    120.15 o
   2   7  26      373.51      510.16     56.42 o
   3   7  26      183.78      145.16     54.05 o
   4   7  26      166.49      157.58     60.80 o
   5   7  26      273.87      274.25     76.69 o
   0   8  26       77.69       80.89    137.31 o
   1   8  26      176.50        0.00    112.29 o
   2   8  26       88.66      131.83     49.12 o
   3   8  26      305.03      203.41     64.09 o
   4   8  26      214.99      189.71     63.54 o
   0   9  26      750.49      832.80     81.98 o
   1   9  26      250.57      331.95     54.23 o
   2   9  26      162.92      -90.75    178.76 o
   3   9  26      112.60      167.25     54.78 o
   4   9  26       93.84     -128.36    156.30 o
   0  10  26       10.48        0.00    113.39 o
   1  10  26      140.85      140.41     60.62 o
   2  10  26      112.26      178.76     59.34 o
   3  10  26      203.69      239.19     65.73 o
   0  11  26      106.68      100.24     64.27 o
   1  11  26       37.06       50.58    113.21 o
   2  11  26      127.71      186.06     64.64 o
   1   0  27        1.74       -2.83     34.05 o
   2   0  27      803.43      824.58     68.47 o
   3   0  27      559.27      515.27     66.10 o
   4   0  27      149.27      189.16     50.21 o
   5   0  27      331.98      385.82     68.29 o
   6   0  27      222.16      289.04     72.85 o
  -1   1  27     1016.35     1077.29     71.94 o
   0   1  27      607.43      616.98     59.16 o
   1   1  27     1008.34      998.96     78.33 o
   2   1  27      610.48      726.17     64.64 o
   3   1  27      164.98      136.58     47.66 o
   4   1  27      180.48      166.16     57.33 o
   5   1  27       14.27       66.83    102.07 o
   6   1  27       53.12       75.05    143.70 o
  -1   2  27      691.52      647.65     62.63 o
   0   2  27      901.15      925.37     69.20 o
   1   2  27      678.75      624.64     63.54 o
   2   2  27      455.95      373.76     59.71 o
   3   2  27      401.98      496.10     62.99 o
   4   2  27       73.84       76.14     48.20 o
   5   2  27      286.51       22.46    147.53 o
   6   2  27       43.68       25.20    126.17 o
  -1   3  27      142.30       16.25    127.27 o
   0   3  27        6.40      -98.05     98.05 o
   1   3  27      147.11        0.00    106.63 o
   2   3  27      126.10      155.39     45.10 o
   3   3  27      301.59      208.34     56.42 o
   4   3  27      706.93      748.99     74.68 o
   5   3  27      176.48       68.84    153.74 o
   6   3  27      223.72      189.71     67.92 o
  -1   4  27      240.64      202.86     46.93 o
   0   4  27      509.53      595.25     63.72 o
   1   4  27      258.65      313.87     49.66 o
   2   4  27      970.40     1082.95     73.58 o
   3   4  27      164.71      115.22     55.69 o
   4   4  27      107.86       88.37     54.05 o
   5   4  27      132.24       65.73     63.36 o
   0   5  27      611.11      594.88     62.63 o
   1   5  27      363.01      484.96     57.70 o
   2   5  27      422.15      364.82     64.09 o
   3   5  27      108.04      -19.90    118.14 o
   4   5  27      114.63      -21.91    140.23 o
   5   5  27       39.73      -48.20    174.19 o
   0   6  27       12.86     -130.01    130.01 o
   1   6  27       27.51      -37.61     50.03 o
   2   6  27      105.64      160.32     49.66 o
   3   6  27      210.63      217.10     56.60 o
   4   6  27      168.10       68.47     61.72 o
   5   6  27      271.62      265.31     75.41 o
   0   7  27      671.37      629.94     75.05 o
   1   7  27      764.53      918.07     77.24 o
   2   7  27       45.33      -41.27    120.33 o
   3   7  27      140.76      -22.09    130.55 o
   4   7  27       82.27      128.54     47.29 o
   0   8  27      527.95      536.45     69.20 o
   1   8  27      373.03      539.01     61.72 o
   2   8  27      277.49        0.00    194.28 o
   3   8  27       75.97       23.37    116.49 o
   4   8  27       19.03      -75.05    130.01 o
   0   9  27       22.09       22.28    111.38 o
   1   9  27       44.09     -133.47    133.47 o
   2   9  27      181.43      201.22     60.80 o
   3   9  27      101.50      221.30     48.93 o
   0  10  27      124.42      100.97     54.59 o
   1  10  27      108.26       24.28    147.90 o
   2  10  27      228.90      188.98     67.01 o
   0  11  27      190.64      102.98    196.29 o
   1  11  27      249.71       78.15    174.56 o
   0   0  28     2673.14     2782.01     79.11 o
   1   0  28      171.24      235.74     33.31 o
   2   0  28      864.66      945.82     75.96 o
   3   0  28      197.08      193.36     58.06 o
   4   0  28        1.35      -20.45     98.05 o
   5   0  28       19.91     -112.29    112.29 o
   6   0  28       73.39      -51.31    102.62 o
  -1   1  28      893.56      864.75     71.39 o
   0   1  28        4.91       71.21     35.24 o
   1   1  28      877.43      760.31     71.21 o
   2   1  28      755.79      776.93     69.75 o
   3   1  28       89.21      -93.30    113.57 o
   4   1  28      819.38     1022.69     79.61 o
   5   1  28       97.01      -92.03    162.51 o
   6   1  28      274.17      246.86     67.92 o
  -1   2  28      112.71       59.89     46.01 o
   0   2  28      442.59      447.53     62.81 o
   1   2  28      121.11       90.57     50.40 o
   2   2  28      251.45       35.24    108.46 o
   3   2  28     1063.63     1056.11     84.17 o
   4   2  28       64.48      -58.98     58.98 o
   5   2  28      535.15      627.57     80.89 o
  -1   3  28     1790.46     1927.98     94.22 o
   0   3  28       64.54      118.14     40.35 o
   1   3  28     1785.20     1880.14     92.76 o
   2   3  28      244.69      288.49     50.94 o
   3   3  28      136.20      170.36     49.48 o
   4   3  28      105.28       98.05     60.62 o
   5   3  28       16.66      -23.74    127.45 o
  -1   4  28      299.33      395.49     53.13 o
   0   4  28     1080.69     1258.60     82.53 o
   1   4  28      311.77      406.27     53.86 o
   2   4  28      111.39       18.62    113.21 o
   3   4  28      808.99      745.89     73.95 o
   4   4  28      107.69      -43.82    102.62 o
   5   4  28      488.86      560.01     77.78 o
   0   5  28      100.85     -131.65    131.65 o
   1   5  28      233.28      313.51     54.05 o
   2   5  28      718.04      747.71     74.86 o
   3   5  28      110.70      -41.45    140.41 o
   4   5  28      900.13      805.78     88.56 o
   5   5  28       57.95       49.66    111.20 o
   0   6  28     1854.55     2014.35    104.62 o
   1   6  28       68.49       54.96     45.47 o
   2   6  28      363.50      405.90     60.99 o
   3   6  28       78.20       47.84     51.86 o
   4   6  28       55.38        0.00    128.91 o
   5   6  28       22.41       77.24    133.84 o
   0   7  28       23.23       69.57     47.84 o
   1   7  28      478.57      567.31     66.46 o
   2   7  28      285.34      300.73     60.07 o
   3   7  28       31.08        0.00    111.75 o
   4   7  28      213.56      245.04     67.19 o
   0   8  28       37.28       21.55    120.33 o
   1   8  28      194.09      223.13     59.16 o
   2   8  28      131.83      -45.47    163.97 o
   3   8  28      335.44      407.00     65.55 o
   4   8  28       58.17       25.75    128.54 o
   0   9  28      135.91       46.01    117.41 o
   1   9  28      414.36      461.04     67.92 o
   2   9  28        6.71      -72.12    124.89 o
   3   9  28      198.94      278.45     68.11 o
   0  10  28      196.75      128.91     70.12 o
   1  10  28       87.21       60.07     57.52 o
   2  10  28       47.24     -148.99    148.99 o
   1   0  29       41.42      105.94    100.97 o
   2   0  29       25.08       18.08     90.20 o
   3   0  29      834.10      883.01     74.68 o
   4   0  29      140.85      238.65     56.60 o
   5   0  29      672.96      686.36     77.97 o
  -1   1  29     1342.04     1561.89     87.64 o
   0   1  29      109.29       57.70     43.82 o
   1   1  29     1363.76     1569.19     89.10 o
   2   1  29       44.11      -18.08    107.18 o
   3   1  29      205.00      214.00     55.69 o
   4   1  29      240.33      265.31     69.75 o
   5   1  29       11.72        4.75     50.76 o
  -1   2  29      161.44      205.60     43.46 o
   0   2  29     1511.04     1634.38     93.67 o
   1   2  29      171.29       91.48     50.40 o
   2   2  29      373.95      503.77     60.26 o
   3   2  29      294.76      279.73     63.91 o
   4   2  29       60.25      -21.73    103.89 o
   5   2  29      146.43      262.93     66.46 o
  -1   3  29       42.88       17.89     89.29 o
   0   3  29        0.39      -88.37     88.37 o
   1   3  29       42.05      100.79     46.38 o
   2   3  29      263.53      338.16     52.95 o
   3   3  29      100.00       92.57     53.86 o
   4   3  29     1160.23     1350.45     96.04 o
   5   3  29       12.27      -19.54     57.52 o
  -1   4  29       19.83     -110.65    119.41 o
   0   4  29      556.67      547.96     67.01 o
   1   4  29       20.02     -119.60    119.60 o
   2   4  29      487.87      581.55     65.73 o
   3   4  29       93.60       41.45    117.22 o
   4   4  29       97.14       58.98     61.90 o
   5   4  29      378.79       74.68    206.69 o
   0   5  29       51.94      -38.34    130.01 o
   1   5  29      937.92     1019.22     84.54 o
   2   5  29      122.64        0.00     98.60 o
   3   5  29      237.32      232.80     56.79 o
   4   5  29      110.14      159.04     59.16 o
   5   5  29        0.69      -76.87    117.22 o
   0   6  29        9.38      -60.26    125.62 o
   1   6  29      128.09      -61.17    136.76 o
   2   6  29       46.24      -21.00    100.97 o
   3   6  29      344.37      431.65     67.01 o
   4   6  29       26.80      -57.88     57.88 o
   0   7  29        4.75     -125.44    125.44 o
   1   7  29      546.97      539.01     74.86 o
   2   7  29       21.74       44.55     43.09 o
   3   7  29      187.59      174.37     61.17 o
   4   7  29      201.10       50.58    167.44 o
   0   8  29      949.10     1020.32     91.11 o
   1   8  29      119.74      140.41     57.88 o
   2   8  29      313.54      234.81     77.42 o
   3   8  29      105.00      123.43     56.97 o
   0   9  29       50.62      -23.92    129.09 o
   1   9  29       24.27      -58.25     60.62 o
   2   9  29      191.92       49.48    175.29 o
   0  10  29      289.71      403.34     73.04 o
   1  10  29       23.81       51.49    115.22 o
   0   0  30     2104.21     2115.05     74.30 o
   1   0  30       95.84       72.60     40.45 o
   2   0  30      430.92      440.78     58.79 o
   3   0  30       29.50      -60.44     92.39 o
   4   0  30       43.14       88.37     50.03 o
   5   0  30       11.79      -48.75     97.32 o
  -1   1  30      283.34      294.70     55.51 o
   0   1  30       81.14       71.21     50.40 o
   1   1  30      274.00       72.49    145.16 o
   2   1  30      181.78      230.80     45.65 o
   3   1  30       79.76      -60.80    116.31 o
   4   1  30      498.89      452.64     72.85 o
   5   1  30       61.76        9.86     54.05 o
  -1   2  30       24.06        0.00     99.88 o
   0   2  30      203.72      263.66     50.21 o
   1   2  30       24.83        0.00    127.45 o
   2   2  30      204.99      256.91     55.69 o
   3   2  30      332.71      332.13     65.55 o
   4   2  30      111.55       67.38    150.46 o
   5   2  30      418.27      419.41     76.69 o
  -1   3  30     1053.85      999.51     80.52 o
   0   3  30      209.74      208.52     53.50 o
   1   3  30     1080.19     1197.98     80.52 o
   2   3  30       61.78       70.48     47.11 o
   3   3  30      189.19      288.68     50.76 o
   4   3  30       42.54       22.82    114.30 o
   5   3  30        0.55     -122.88    122.88 o
  -1   4  30       55.91       69.20     48.93 o
   0   4  30      355.84      353.68     63.36 o
   1   4  30       59.40     -117.04    135.12 o
   2   4  30      101.16       88.74     48.02 o
   3   4  30      479.53      492.45     71.03 o
   4   4  30      117.81      224.95     57.33 o
   5   4  30      245.95      312.78     73.40 o
   0   5  30       25.25      -19.90     95.86 o
   1   5  30      213.01       40.54    151.55 o
   2   5  30      199.60      180.04     57.33 o
   3   5  30      142.93      210.16     62.81 o
   4   5  30      373.62      443.15     71.03 o
   0   6  30      691.16      786.42     77.60 o
   1   6  30      109.23       21.18    128.91 o
   2   6  30      283.98      329.39     65.00 o
   3   6  30       35.21       23.19    101.34 o
   4   6  30       28.97       25.02    138.95 o
   0   7  30      112.63        0.00    119.96 o
   1   7  30      217.51      275.17     58.79 o
   2   7  30      137.14      170.54     58.79 o
   3   7  30       57.16       19.35     58.98 o
   0   8  30      136.69     -162.14    168.53 o
   1   8  30       64.19       46.93    119.41 o
   2   8  30       85.81      -48.39    113.39 o
   3   8  30      233.93      173.10     67.92 o
   0   9  30      145.45       98.96    156.48 o
   1   9  30      287.23      305.11     66.10 o
   2   9  30       41.13      102.25     53.50 o
   1   0  31       20.69      -67.86    131.47 o
   2   0  31      193.64      196.65     53.13 o
   3   0  31      480.48      512.17     69.93 o
   4   0  31      337.04      334.69     66.65 o
   5   0  31      306.84      397.32     64.27 o
  -1   1  31      602.40      744.61     70.12 o
   0   1  31      715.69      709.92     75.59 o
   1   1  31      597.12      701.15     69.57 o
   2   1  31      128.93      185.70     50.21 o
   3   1  31       66.74       21.00    105.36 o
   4   1  31      179.14      174.92     60.07 o
   5   1  31       25.53      131.10     57.15 o
  -1   2  31      398.19      423.06     62.26 o
   0   2  31      902.40      860.37     80.52 o
   1   2  31      397.62      366.83     61.90 o
   2   2  31      287.19      372.12     61.53 o
   3   2  31       81.47        0.00    138.77 o
   4   2  31      116.36     -139.50    150.64 o
   5   2  31       34.18       10.23     61.53 o
  -1   3  31       65.39       58.43    139.13 o
   0   3  31       57.09       15.52     46.38 o
   1   3  31       60.66      -78.88    121.61 o
   2   3  31      162.02       40.90    144.43 o
   3   3  31      369.04      519.65     70.85 o
   4   3  31      511.27      563.29     84.36 o
   5   3  31      152.08      -25.93    139.32 o
  -1   4  31      221.74      232.62     50.76 o
   0   4  31      369.21      413.20     66.10 o
   1   4  31      222.40     -142.24    156.12 o
   2   4  31      348.13      281.56     64.45 o
   3   4  31      272.84      309.49     65.37 o
   4   4  31      179.90      270.42     61.90 o
   0   5  31      249.55      266.40     61.72 o
   1   5  31      522.37      653.68     71.39 o
   2   5  31      142.64      153.01     57.52 o
   3   5  31      112.71       46.38    163.78 o
   4   5  31       48.05       -4.93     61.90 o
   0   6  31      127.85      242.48     53.32 o
   1   6  31       74.80       70.12     50.03 o
   2   6  31      156.91      173.10     51.49 o
   3   6  31      265.24      129.46     71.03 o
   4   6  31      221.64      169.99     79.24 o
   0   7  31      312.73      318.26     67.38 o
   1   7  31      216.78      207.06     63.18 o
   2   7  31      265.83      337.25     63.54 o
   3   7  31      131.19      275.35     57.70 o
   0   8  31      327.19      299.63     69.38 o
   1   8  31      175.11       97.69    154.47 o
   2   8  31      209.85      314.60     65.37 o
   0   9  31       15.15      -51.13    119.78 o
   1   9  31      144.52       51.67    171.27 o
   0   0  32      233.17      205.30     41.24 o
   1   0  32      934.19     1012.89     58.23 o
   2   0  32       91.39      -41.08    129.82 o
   3   0  32      170.74      249.97     53.13 o
   4   0  32       17.39      -71.03    136.03 o
  -1   1  32       65.40      -11.87     54.96 o
   0   1  32      367.24      388.92     56.60 o
   1   1  32       64.56       67.74     44.55 o
   2   1  32      153.80       20.63    102.98 o
   3   1  32      370.37      383.08     66.10 o
   4   1  32      119.25      180.58     59.71 o
  -1   2  32      243.44      242.85     55.33 o
   0   2  32       61.44      -19.90    136.40 o
   1   2  32      223.07      189.53     57.52 o
   2   2  32      129.61       62.63    148.99 o
   3   2  32      186.40      244.86     56.79 o
   4   2  32      466.37      547.04     79.79 o
  -1   3  32       94.76       40.72    115.03 o
   0   3  32      959.29     1089.34     82.53 o
   1   3  32      104.87      -61.72    155.57 o
   2   3  32      384.25      353.68     65.00 o
   3   3  32       52.35       36.34     54.78 o
   4   3  32       26.91        0.00    103.53 o
  -1   4  32      108.33       83.63     57.33 o
   0   4  32      119.84      276.08     48.02 o
   1   4  32      111.05      152.46     54.96 o
   2   4  32      291.66      267.86     62.81 o
   3   4  32       51.45     -162.87    162.87 o
   4   4  32      262.46      279.73     73.77 o
   0   5  32      108.31       94.95     58.61 o
   1   5  32       24.89      -21.91    149.72 o
   2   5  32      123.42      149.91     52.77 o
   3   5  32      339.60      373.03     77.78 o
   4   5  32       90.73      118.14     63.91 o
   0   6  32      101.54      121.42     55.69 o
   1   6  32      456.43      423.43     70.12 o
   2   6  32       75.55        0.00     57.88 o
   3   6  32       77.75       34.69     60.99 o
   0   7  32      276.74      278.09     75.59 o
   1   7  32       66.18       24.10    133.84 o
   2   7  32       94.87       19.72     62.26 o
   3   7  32       91.99      139.50     54.41 o
   0   8  32        6.38       35.06     47.66 o
   1   8  32       55.78       90.93     55.33 o
   2   8  32       62.03       77.42    134.02 o
   1   0  33        0.74      -41.49     77.00 o
   2   0  33      169.98      209.98     50.58 o
   3   0  33       11.52     -146.07    146.07 o
   4   0  33      348.62      308.94     79.24 o
  -1   1  33       73.61       57.52     46.38 o
   0   1  33      461.32      603.65     69.38 o
   1   1  33       79.31      -41.63     97.50 o
   2   1  33      232.15      206.51     56.79 o
   3   1  33      137.35      178.57     52.04 o
   4   1  33       69.16      128.00     54.41 o
  -1   2  33      434.45      523.67     65.19 o
   0   2  33      148.07      133.11     56.97 o
   1   2  33      424.21      353.68     70.66 o
   2   2  33       60.33       13.15     54.96 o
   3   2  33      105.16      175.84     53.50 o
   4   2  33       90.49     -124.16    151.19 o
  -1   3  33       45.90        0.00    103.89 o
   0   3  33        2.52     -134.20    134.20 o
   1   3  33       50.45       98.42     41.63 o
   2   3  33        3.21      -58.25     58.25 o
   3   3  33      492.89      560.37     80.71 o
   4   3  33       36.11        0.00    123.61 o
  -1   4  33      331.70      339.62     67.38 o
   0   4  33       91.66      -43.46    126.54 o
   1   4  33      316.36      408.64     61.35 o
   2   4  33       71.52     -134.93    134.93 o
   3   4  33      134.20        0.00    131.65 o
   4   4  33      108.70      -25.75    138.95 o
   0   5  33      453.28      404.07     69.57 o
   1   5  33       51.75     -134.39    134.39 o
   2   5  33      196.95      249.78     62.08 o
   3   5  33       42.76       74.31    113.39 o
   0   6  33       49.63      -93.49    132.20 o
   1   6  33        1.19       23.55    118.14 o
   2   6  33      187.04      272.97     57.70 o
   3   6  33        5.74     -102.62    114.67 o
   0   7  33      211.28      300.36     65.19 o
   1   7  33       18.25      -61.17     61.17 o
   2   7  33      236.63      223.67     63.91 o
   0   8  33        0.09      -25.93     56.79 o
   1   8  33      266.52       52.22    173.10 o
   0   0  34       35.86       22.46     42.20 o
   1   0  34      807.65      761.04     60.27 o
   2   0  34      152.10      120.51     59.34 o
   3   0  34      103.60       90.02     62.63 o
   4   0  34       23.75       76.14    145.89 o
  -1   1  34       54.77       64.27    123.07 o
   0   1  34      290.27       42.73    176.02 o
   1   1  34       58.03       21.55     49.48 o
   2   1  34      107.33      -44.73    130.74 o
   3   1  34      367.46      393.12     68.47 o
   4   1  34        0.51     -101.89    129.82 o
  -1   2  34      139.23      -65.00    145.34 o
   0   2  34        6.02       64.82    134.93 o
   1   2  34      139.54      157.39     55.69 o
   2   2  34      184.29      222.03     57.88 o
   3   2  34       42.54      -14.42     54.41 o
   4   2  34      299.34      339.44     79.61 o
  -1   3  34        2.97      -22.09    105.90 o
   0   3  34      665.67      554.90     76.32 o
   1   3  34        2.99       22.28     97.14 o
   2   3  34      383.18      544.49     73.04 o
   3   3  34       34.62      -97.32    137.67 o
  -1   4  34      245.84      317.16     59.34 o
   0   4  34       42.91       22.64    113.02 o
   1   4  34      251.28      242.48     58.06 o
   2   4  34      129.37      165.98     61.35 o
   3   4  34       32.83        0.00    136.40 o
   0   5  34       34.38       23.37    142.06 o
   1   5  34       45.70     -129.27    129.27 o
   2   5  34       83.20       43.82     58.98 o
   3   5  34      364.14      589.40     77.60 o
   0   6  34        8.16      -73.40    112.11 o
   1   6  34      526.58      746.25     82.17 o
   2   6  34        4.38       50.40    128.73 o
   0   7  34      162.87        0.00    176.75 o
   1   7  34       19.50      -51.49    150.27 o
   1   0  35       25.42       41.29     34.85 o
   2   0  35       91.67     -186.06    194.46 o
   3   0  35      110.59      122.52     53.86 o
  -1   1  35       68.01        8.95     58.25 o
   0   1  35      407.17      329.76     71.03 o
   1   1  35       69.80      -45.10    131.47 o
   2   1  35      136.29       69.93     56.60 o
   3   1  35      108.65       24.65    149.54 o
  -1   2  35      253.18      302.74     65.55 o
   0   2  35       90.43       67.56    103.16 o
   1   2  35      246.35      259.83     56.42 o
   2   2  35      210.55      169.81     64.27 o
   3   2  35      179.58      228.42     59.16 o
  -1   3  35       23.34       96.59     50.94 o
   0   3  35        3.80       36.70     51.86 o
   1   3  35       25.24       37.07     53.68 o
   2   3  35      129.51      149.91     62.81 o
   3   3  35      231.91      292.69     66.28 o
  -1   4  35      364.96      499.57     78.88 o
   0   4  35       55.31       61.17     49.12 o
   1   4  35      355.44      426.90     77.78 o
   2   4  35       48.26      -98.96    140.05 o
   3   4  35      110.24       25.75    143.52 o
   0   5  35      138.97      107.55     58.25 o
   1   5  35       64.09      103.89     49.12 o
   2   5  35      155.51      232.26     58.98 o
   0   6  35        4.02     -126.72    126.72 o
   1   6  35       11.25      -51.31    135.48 o
   0   0  36       47.37       58.27     48.71 o
   1   0  36      231.22      260.11     64.09 o
   2   0  36      233.30      321.91     65.37 o
   3   0  36       30.19     -127.08    154.65 o
  -1   1  36       59.62      -69.75    133.66 o
   0   1  36       60.68        4.56     57.15 o
   1   1  36       53.99       70.48    107.73 o
   2   1  36       63.02      -24.47    178.03 o
   3   1  36       57.36      127.63     57.52 o
  -1   2  36      126.03      183.50     62.63 o
   0   2  36        0.92      -70.48    107.55 o
   1   2  36      123.97      186.61     59.16 o
   2   2  36      106.09       79.06     60.07 o
   3   2  36       58.42       82.35     63.91 o
  -1   3  36       78.73      181.86     47.29 o
   0   3  36      297.35       96.41    201.40 o
   1   3  36       74.28        0.00    133.29 o
   2   3  36       97.06      140.60     61.17 o
  -1   4  36       99.59      156.66     60.44 o
   0   4  36        1.71        0.00    120.69 o
   1   4  36       95.81       24.83    151.55 o
   2   4  36       73.97      -51.31    162.51 o
   0   5  36       80.11       50.76    143.70 o
   1   5  36       66.11       51.31     64.82 o
   1   0  37       62.42       52.49     40.87 o
   2   0  37      136.26      101.34     66.10 o
  -1   1  37      249.23      179.30     66.28 o
   0   1  37      117.13       77.97     66.10 o
   1   1  37      247.24      157.76     73.77 o
   2   1  37       64.97        0.00    124.53 o
  -1   2  37       87.84      181.13     61.35 o
   0   2  37      270.20      379.42     64.82 o
   1   2  37       86.59       29.94     60.99 o
   2   2  37      172.52      215.64     58.98 o
  -1   3  37       40.37      -19.90     57.52 o
   0   3  37        8.93       25.02    125.26 o
   1   3  37       38.84       25.38    126.54 o
   2   3  37      207.55      213.81     68.65 o
  -1   4  37       77.42      -76.32    146.07 o
   0   4  37      426.78      435.30     82.35 o
   1   4  37       74.81       51.67    131.83 o
   0   0  38      183.16      153.15    104.44 o
   1   0  38        1.40      -80.26     92.59 o
  -1   1  38       98.84       75.59    130.92 o
   0   1  38        0.35      -20.27     53.32 o
   1   1  38       96.49      179.49     62.63 o
  -1   2  38      129.04       81.44     66.65 o
   0   2  38       89.22       51.31    144.98 o
   1   2  38      130.74      258.73     68.65 o
   0   3  38       27.99       26.11    113.39 o
 
